# Supplementary material for: N-(Diphenyl­carbamothio­yl)-3-methyl­benzamide
Source: Acta Crystallogr Sect E Struct Rep Online. 2009 Jan 23;65(Pt 2):o378–9. doi: 10.1107/S1600536809002554 (PMC2968335; doi:10.1107/S1600536809002554)
Supplement: Supplementary file 1 [file e-65-0o378-sup1.cif]

##############################################################################
###                                                                        ###
###        Electronic paper (Acta Crystallographica Section E)             ###
###                                                                        ###
##############################################################################
#                                                                            #
# This CIF contains the data in a paper accepted for publication in Acta     #
# Crystallographica Section E. It conforms to the requirements of Notes      #
# for Authors for Section E, and has been peer reviewed under the auspices   #
# of the IUCr Commission on Journals.                                        #
#                                                                            #
# Full details of the Crystallographic Information File format               #
# are given in the paper "The Crystallographic Information File (CIF):       #
# a New Standard Archive File for Crystallography" by S. R. Hall, F. H.      #
# Allen and I. D. Brown [Acta Cryst. (1991), A47, 655-685].                  #
#                                                                            #
# The current version of the core CIF dictionary is obtainable from          #
# ftp://ftp.iucr.org/pub/cif_core.dic. The current version number is 2.4.    #
#                                                                            #
# Software is freely available for graphical display of the structure(s) in  #
# this CIF.  For information consult the CIF home page http://www.iucr.org/  #
# cif/home.html                                                              #
#                                                                            #
# This file may be used for bona fide research purposes within the           #
# scientific community so long as proper attribution is given to the journal # 
# article from which it was obtained.                                        #
#                                                                            #
##############################################################################
                                             
data_I
_audit_creation_method     SHELXL97
_chemical_name_systematic
;
<i>N</i>-(Diphenylcarbamothioyl)-3-methylbenzamide
;
_chemical_name_common
;
;
_chemical_formula_moiety     'C21 H18 N2 O S'
_chemical_formula_sum     'C21 H18 N2 O S'
_chemical_formula_iupac     'C21 H18 N2 O S'
_chemical_formula_weight     346.43
_chemical_melting_point     ?
_symmetry_cell_setting     orthorhombic
_symmetry_space_group_name_H-M     'P b c a'
_symmetry_space_group_name_Hall     '-P 2ac 2ab'
loop_
    _symmetry_equiv_pos_as_xyz
    'x, y, z'
    '-x+1/2, -y, z+1/2'
    '-x, y+1/2, -z+1/2'
    'x+1/2, -y+1/2, -z'
    '-x, -y, -z'
    'x-1/2, y, -z-1/2'
    'x, -y-1/2, z-1/2'
    '-x-1/2, y-1/2, z'
_cell_length_a     10.6928(12)
_cell_length_b     16.7647(17)
_cell_length_c     19.865(2)
_cell_angle_alpha     90.00
_cell_angle_beta     90.00
_cell_angle_gamma     90.00
_cell_volume     3561.0(6)
_cell_formula_units_Z     8
_cell_measurement_reflns_used     801
_cell_measurement_theta_min     2.49
_cell_measurement_theta_max     25.90
_cell_measurement_temperature     120(2)
_exptl_crystal_description     prism
_exptl_crystal_colour     colourless
_exptl_crystal_size_max     0.41
_exptl_crystal_size_mid     0.23
_exptl_crystal_size_min     0.08
_exptl_crystal_density_diffrn     1.292
_exptl_crystal_density_meas     ?
_exptl_crystal_density_method     'not measured'
_exptl_crystal_F_000     1456
_exptl_absorpt_coefficient_mu     0.192
_exptl_absorpt_correction_type     multi-scan
_exptl_absorpt_process_details     '(SADABS; Bruker, 2002)'
_exptl_absorpt_correction_T_min     0.9253
_exptl_absorpt_correction_T_max     0.9848
_exptl_special_details
;
;
_diffrn_ambient_temperature     120(2)
_diffrn_radiation_type     MoK\a
_diffrn_radiation_wavelength     0.71073
_diffrn_radiation_source     'sealed tube'
_diffrn_radiation_monochromator     'graphite'
_diffrn_measurement_device_type     'Bruker SMART APEX'
_diffrn_measurement_method     '\f and \w'
_diffrn_reflns_number     29957
_diffrn_reflns_av_R_equivalents     0.0984
_diffrn_reflns_av_sigmaI/netI     0.0696
_diffrn_reflns_theta_min     2.05
_diffrn_reflns_theta_max     27.88
_diffrn_reflns_theta_full     27.88
_diffrn_measured_fraction_theta_max     1.000
_diffrn_measured_fraction_theta_full     1.000
_diffrn_reflns_limit_h_min     -14
_diffrn_reflns_limit_h_max     14
_diffrn_reflns_limit_k_min     -22
_diffrn_reflns_limit_k_max     19
_diffrn_reflns_limit_l_min     -26
_diffrn_reflns_limit_l_max     26
_diffrn_standards_number     2203
_diffrn_standards_interval_count     ?
_diffrn_standards_interval_time     430
_diffrn_standards_decay_%     0
_refine_special_details
;
 Refinement of F^2^ against ALL reflections.  The weighted R-factor wR and
 goodness of fit S are based on F^2^, conventional R-factors R are based
 on F, with F set to zero for negative F^2^. The threshold expression of
 F^2^ > 2sigma(F^2^) is used only for calculating R-factors(gt) etc. and is
 not relevant to the choice of reflections for refinement.  R-factors based
 on F^2^ are statistically about twice as large as those based on F, and R-
 factors based on ALL data will be even larger.
;
_reflns_number_total     4241
_reflns_number_gt     2955
_reflns_threshold_expression     I>2\s(I)
_refine_ls_structure_factor_coef     Fsqd
_refine_ls_matrix_type     full
_refine_ls_R_factor_all     0.0767
_refine_ls_R_factor_gt     0.0471
_refine_ls_wR_factor_gt     0.0927
_refine_ls_wR_factor_ref     0.1012
_refine_ls_goodness_of_fit_ref     0.947
_refine_ls_restrained_S_all     0.947
_refine_ls_number_reflns     4241
_refine_ls_number_parameters     231
_refine_ls_number_restraints     1
_refine_ls_hydrogen_treatment     mixed
_refine_ls_weighting_scheme     calc
_refine_ls_weighting_details
               'calc w = 1/[\s^2^(Fo^2^)+(0.0429P)^2^] where P=(Fo^2^+2Fc^2^)/3'
_atom_sites_solution_hydrogens     difmap
_atom_sites_solution_primary     direct
_atom_sites_solution_secondary     difmap
_refine_ls_shift/su_max     0.001
_refine_ls_shift/su_mean     0.000
_refine_diff_density_max     0.280
_refine_diff_density_min     -0.377
_refine_ls_extinction_method     none
_refine_ls_extinction_coef     ?
loop_
    _atom_type_symbol
    _atom_type_description
    _atom_type_scat_dispersion_real
    _atom_type_scat_dispersion_imag
    _atom_type_scat_source
    'C' 'C' 0.0033 0.0016
                         'International Tables Vol C Tables 4.2.6.8 and 6.1.1.4'
    'H' 'H' 0.0000 0.0000
                         'International Tables Vol C Tables 4.2.6.8 and 6.1.1.4'
    'N' 'N' 0.0061 0.0033
                         'International Tables Vol C Tables 4.2.6.8 and 6.1.1.4'
    'O' 'O' 0.0106 0.0060
                         'International Tables Vol C Tables 4.2.6.8 and 6.1.1.4'
    'S' 'S' 0.1246 0.1234
                         'International Tables Vol C Tables 4.2.6.8 and 6.1.1.4'
_computing_data_collection     'SMART (Bruker, 2002)'
_computing_cell_refinement     'SAINT (Bruker, 2002)'
_computing_data_reduction     'SAINT (Bruker, 2002)'
_computing_structure_solution     'SHELXTL (Sheldrick, 2008)'
_computing_structure_refinement     'SHELXTL (Sheldrick, 2008)'
_computing_molecular_graphics     'SHELXTL (Sheldrick, 2008)'
_computing_publication_material     'SHELXTL (Sheldrick, 2008)'
loop_
    _atom_site_type_symbol
    _atom_site_label
    _atom_site_fract_x
    _atom_site_fract_y
    _atom_site_fract_z
    _atom_site_U_iso_or_equiv
    _atom_site_adp_type
    _atom_site_calc_flag
    _atom_site_refinement_flags
    _atom_site_occupancy
    _atom_site_disorder_assembly
    _atom_site_disorder_group
    S S1 0.49155(4) 0.96594(3) 0.60687(2) 0.02357(13) Uani d . 1 . .
    O O1 0.83581(11) 0.88560(8) 0.53805(6) 0.0282(3) Uani d . 1 . .
    N N1 0.63123(14) 0.90441(8) 0.50788(7) 0.0194(3) Uani d D 1 . .
    H H1 0.5892(15) 0.9383(8) 0.4811(7) 0.029(5) Uiso d D 1 . .
    N N2 0.61147(13) 0.82693(8) 0.60385(7) 0.0198(3) Uani d . 1 . .
    C C1 0.75893(17) 0.89869(10) 0.49441(8) 0.0204(4) Uani d . 1 . .
    C C2 0.79282(16) 0.91117(10) 0.42236(8) 0.0201(4) Uani d . 1 . .
    C C3 0.90683(17) 0.94747(10) 0.40766(9) 0.0226(4) Uani d . 1 . .
    H H3A 0.9603 0.9633 0.4434 0.027 Uiso calc R 1 . .
    C C4 0.94370(18) 0.96101(10) 0.34132(9) 0.0252(4) Uani d . 1 . .
    C C5 1.0663(2) 1.00079(12) 0.32634(10) 0.0360(5) Uani d . 1 . .
    H H5A 1.1349 0.9638 0.3362 0.054 Uiso calc R 1 . .
    H H5B 1.0750 1.0486 0.3543 0.054 Uiso calc R 1 . .
    H H5C 1.0692 1.0159 0.2787 0.054 Uiso calc R 1 . .
    C C6 0.86364(18) 0.93615(11) 0.29006(9) 0.0283(4) Uani d . 1 . .
    H H6A 0.8863 0.9456 0.2445 0.034 Uiso calc R 1 . .
    C C7 0.75192(18) 0.89805(11) 0.30421(8) 0.0280(4) Uani d . 1 . .
    H H7A 0.7001 0.8801 0.2685 0.034 Uiso calc R 1 . .
    C C8 0.71531(17) 0.88605(10) 0.37039(9) 0.0237(4) Uani d . 1 . .
    H H8A 0.6378 0.8608 0.3801 0.028 Uiso calc R 1 . .
    C C9 0.58249(16) 0.89564(10) 0.57267(8) 0.0190(4) Uani d . 1 . .
    C C10 0.65779(16) 0.75696(10) 0.56929(8) 0.0200(4) Uani d . 1 . .
    C C11 0.58848(18) 0.72236(10) 0.51815(8) 0.0241(4) Uani d . 1 . .
    H H11A 0.5118 0.7455 0.5040 0.029 Uiso calc R 1 . .
    C C12 0.63308(19) 0.65307(10) 0.48777(9) 0.0307(5) Uani d . 1 . .
    H H12A 0.5872 0.6291 0.4522 0.037 Uiso calc R 1 . .
    C C13 0.7437(2) 0.61921(11) 0.50926(10) 0.0346(5) Uani d . 1 . .
    H H13A 0.7741 0.5723 0.4881 0.042 Uiso calc R 1 . .
    C C14 0.81025(19) 0.65320(11) 0.56141(11) 0.0360(5) Uani d . 1 . .
    H H14A 0.8852 0.6289 0.5768 0.043 Uiso calc R 1 . .
    C C15 0.76792(18) 0.72271(11) 0.59126(9) 0.0287(4) Uani d . 1 . .
    H H15A 0.8143 0.7467 0.6267 0.034 Uiso calc R 1 . .
    C C16 0.59063(16) 0.81692(10) 0.67524(8) 0.0191(4) Uani d . 1 . .
    C C17 0.50108(18) 0.76351(11) 0.69656(9) 0.0285(4) Uani d . 1 . .
    H H17A 0.4504 0.7359 0.6649 0.034 Uiso calc R 1 . .
    C C18 0.4862(2) 0.75071(12) 0.76492(9) 0.0371(5) Uani d . 1 . .
    H H18A 0.4246 0.7143 0.7803 0.045 Uiso calc R 1 . .
    C C19 0.5600(2) 0.79033(11) 0.81074(9) 0.0342(5) Uani d . 1 . .
    H H19A 0.5486 0.7814 0.8576 0.041 Uiso calc R 1 . .
    C C20 0.65082(19) 0.84305(12) 0.78887(9) 0.0317(5) Uani d . 1 . .
    H H20A 0.7026 0.8697 0.8206 0.038 Uiso calc R 1 . .
    C C21 0.66613(18) 0.85692(11) 0.72048(9) 0.0258(4) Uani d . 1 . .
    H H21A 0.7277 0.8934 0.7050 0.031 Uiso calc R 1 . .
loop_
    _atom_site_aniso_label
    _atom_site_aniso_U_11
    _atom_site_aniso_U_22
    _atom_site_aniso_U_33
    _atom_site_aniso_U_12
    _atom_site_aniso_U_13
    _atom_site_aniso_U_23
    S1 0.0282(3) 0.0204(2) 0.0221(2) 0.00679(19) 0.0028(2) 0.00050(19)
    O1 0.0228(7) 0.0371(8) 0.0248(7) -0.0013(6) -0.0014(6) 0.0050(6)
    N1 0.0203(8) 0.0184(8) 0.0197(7) 0.0027(6) 0.0013(6) 0.0037(6)
    N2 0.0226(8) 0.0181(7) 0.0186(7) 0.0038(6) 0.0025(6) 0.0010(6)
    C1 0.0207(9) 0.0157(9) 0.0246(9) -0.0010(7) 0.0012(8) -0.0003(7)
    C2 0.0237(10) 0.0155(9) 0.0210(9) 0.0059(7) 0.0022(7) 0.0008(7)
    C3 0.0225(10) 0.0206(9) 0.0248(9) 0.0027(8) 0.0010(8) -0.0007(7)
    C4 0.0290(10) 0.0188(9) 0.0278(10) 0.0045(8) 0.0068(8) 0.0008(8)
    C5 0.0366(12) 0.0390(12) 0.0324(11) -0.0055(10) 0.0126(9) -0.0003(9)
    C6 0.0384(12) 0.0260(10) 0.0204(9) 0.0050(9) 0.0079(8) 0.0023(8)
    C7 0.0320(11) 0.0291(10) 0.0231(9) 0.0031(9) -0.0026(8) -0.0032(8)
    C8 0.0221(10) 0.0218(10) 0.0271(9) 0.0018(8) 0.0018(8) -0.0010(8)
    C9 0.0177(9) 0.0196(9) 0.0196(9) -0.0018(7) -0.0022(7) -0.0003(7)
    C10 0.0228(10) 0.0163(9) 0.0208(9) 0.0013(7) 0.0055(7) 0.0032(7)
    C11 0.0263(11) 0.0214(9) 0.0247(9) 0.0010(8) 0.0013(8) 0.0025(7)
    C12 0.0389(12) 0.0223(10) 0.0310(10) -0.0028(9) 0.0046(9) -0.0046(8)
    C13 0.0370(12) 0.0186(10) 0.0482(12) 0.0033(9) 0.0164(10) -0.0037(9)
    C14 0.0250(11) 0.0288(11) 0.0542(13) 0.0104(9) 0.0037(10) 0.0050(10)
    C15 0.0264(11) 0.0275(11) 0.0322(10) 0.0034(8) -0.0042(8) 0.0007(8)
    C16 0.0222(10) 0.0173(8) 0.0178(8) 0.0045(7) 0.0025(7) 0.0013(7)
    C17 0.0304(11) 0.0289(10) 0.0263(10) -0.0072(9) 0.0060(8) -0.0042(8)
    C18 0.0515(14) 0.0301(11) 0.0297(11) -0.0106(10) 0.0151(10) -0.0013(9)
    C19 0.0529(14) 0.0291(11) 0.0206(10) 0.0054(10) 0.0078(9) 0.0029(8)
    C20 0.0378(13) 0.0328(11) 0.0243(10) 0.0024(9) -0.0047(9) -0.0039(8)
    C21 0.0256(11) 0.0259(10) 0.0259(9) -0.0025(8) 0.0002(8) 0.0013(8)
_geom_special_details
;
 All esds (except the esd in the dihedral angle between two l.s. planes)
 are estimated using the full covariance matrix.  The cell esds are taken
 into account individually in the estimation of esds in distances, angles
 and torsion angles; correlations between esds in cell parameters are only
 used when they are defined by crystal symmetry.  An approximate (isotropic)
 treatment of cell esds is used for estimating esds involving l.s. planes.
;
loop_
    _geom_bond_atom_site_label_1
    _geom_bond_atom_site_label_2
    _geom_bond_site_symmetry_2
    _geom_bond_distance
    _geom_bond_publ_flag
    S1 C9 . 1.6721(17) ?
    O1 C1 . 1.215(2) ?
    N1 C1 . 1.395(2) ?
    N1 C9 . 1.396(2) ?
    N1 H1 . 0.899(14) ?
    N2 C9 . 1.344(2) ?
    N2 C16 . 1.445(2) ?
    N2 C10 . 1.447(2) ?
    C1 C2 . 1.491(2) ?
    C2 C8 . 1.389(2) ?
    C2 C3 . 1.393(2) ?
    C3 C4 . 1.394(2) ?
    C3 H3A . 0.9500 ?
    C4 C6 . 1.394(3) ?
    C4 C5 . 1.501(3) ?
    C5 H5A . 0.9800 ?
    C5 H5B . 0.9800 ?
    C5 H5C . 0.9800 ?
    C6 C7 . 1.383(3) ?
    C6 H6A . 0.9500 ?
    C7 C8 . 1.386(2) ?
    C7 H7A . 0.9500 ?
    C8 H8A . 0.9500 ?
    C10 C15 . 1.381(2) ?
    C10 C11 . 1.385(2) ?
    C11 C12 . 1.393(2) ?
    C11 H11A . 0.9500 ?
    C12 C13 . 1.379(3) ?
    C12 H12A . 0.9500 ?
    C13 C14 . 1.380(3) ?
    C13 H13A . 0.9500 ?
    C14 C15 . 1.384(3) ?
    C14 H14A . 0.9500 ?
    C15 H15A . 0.9500 ?
    C16 C17 . 1.378(2) ?
    C16 C21 . 1.382(2) ?
    C17 C18 . 1.384(2) ?
    C17 H17A . 0.9500 ?
    C18 C19 . 1.375(3) ?
    C18 H18A . 0.9500 ?
    C19 C20 . 1.383(3) ?
    C19 H19A . 0.9500 ?
    C20 C21 . 1.388(2) ?
    C20 H20A . 0.9500 ?
    C21 H21A . 0.9500 ?
loop_
    _geom_angle_atom_site_label_1
    _geom_angle_atom_site_label_2
    _geom_angle_atom_site_label_3
    _geom_angle_site_symmetry_1
    _geom_angle_site_symmetry_3
    _geom_angle
    _geom_angle_publ_flag
    C1 N1 C9 . . 122.34(14) ?
    C1 N1 H1 . . 114.8(12) ?
    C9 N1 H1 . . 115.1(12) ?
    C9 N2 C16 . . 121.07(14) ?
    C9 N2 C10 . . 123.73(14) ?
    C16 N2 C10 . . 115.11(13) ?
    O1 C1 N1 . . 122.56(16) ?
    O1 C1 C2 . . 123.08(16) ?
    N1 C1 C2 . . 114.35(15) ?
    C8 C2 C3 . . 119.91(16) ?
    C8 C2 C1 . . 121.72(16) ?
    C3 C2 C1 . . 118.36(16) ?
    C2 C3 C4 . . 121.10(17) ?
    C2 C3 H3A . . 119.5 ?
    C4 C3 H3A . . 119.5 ?
    C6 C4 C3 . . 117.92(17) ?
    C6 C4 C5 . . 121.64(17) ?
    C3 C4 C5 . . 120.44(17) ?
    C4 C5 H5A . . 109.5 ?
    C4 C5 H5B . . 109.5 ?
    H5A C5 H5B . . 109.5 ?
    C4 C5 H5C . . 109.5 ?
    H5A C5 H5C . . 109.5 ?
    H5B C5 H5C . . 109.5 ?
    C7 C6 C4 . . 121.31(17) ?
    C7 C6 H6A . . 119.3 ?
    C4 C6 H6A . . 119.3 ?
    C6 C7 C8 . . 120.24(17) ?
    C6 C7 H7A . . 119.9 ?
    C8 C7 H7A . . 119.9 ?
    C7 C8 C2 . . 119.48(17) ?
    C7 C8 H8A . . 120.3 ?
    C2 C8 H8A . . 120.3 ?
    N2 C9 N1 . . 115.40(15) ?
    N2 C9 S1 . . 123.43(13) ?
    N1 C9 S1 . . 121.15(12) ?
    C15 C10 C11 . . 120.93(16) ?
    C15 C10 N2 . . 118.63(15) ?
    C11 C10 N2 . . 120.30(15) ?
    C10 C11 C12 . . 118.94(18) ?
    C10 C11 H11A . . 120.5 ?
    C12 C11 H11A . . 120.5 ?
    C13 C12 C11 . . 120.17(18) ?
    C13 C12 H12A . . 119.9 ?
    C11 C12 H12A . . 119.9 ?
    C12 C13 C14 . . 120.30(18) ?
    C12 C13 H13A . . 119.9 ?
    C14 C13 H13A . . 119.9 ?
    C13 C14 C15 . . 120.05(19) ?
    C13 C14 H14A . . 120.0 ?
    C15 C14 H14A . . 120.0 ?
    C10 C15 C14 . . 119.59(18) ?
    C10 C15 H15A . . 120.2 ?
    C14 C15 H15A . . 120.2 ?
    C17 C16 C21 . . 121.43(16) ?
    C17 C16 N2 . . 118.97(15) ?
    C21 C16 N2 . . 119.46(16) ?
    C16 C17 C18 . . 118.82(18) ?
    C16 C17 H17A . . 120.6 ?
    C18 C17 H17A . . 120.6 ?
    C19 C18 C17 . . 120.57(18) ?
    C19 C18 H18A . . 119.7 ?
    C17 C18 H18A . . 119.7 ?
    C18 C19 C20 . . 120.24(17) ?
    C18 C19 H19A . . 119.9 ?
    C20 C19 H19A . . 119.9 ?
    C19 C20 C21 . . 119.82(18) ?
    C19 C20 H20A . . 120.1 ?
    C21 C20 H20A . . 120.1 ?
    C16 C21 C20 . . 119.11(18) ?
    C16 C21 H21A . . 120.4 ?
    C20 C21 H21A . . 120.4 ?
loop_
    _geom_torsion_atom_site_label_1
    _geom_torsion_atom_site_label_2
    _geom_torsion_atom_site_label_3
    _geom_torsion_atom_site_label_4
    _geom_torsion_site_symmetry_1
    _geom_torsion_site_symmetry_2
    _geom_torsion_site_symmetry_3
    _geom_torsion_site_symmetry_4
    _geom_torsion
    _geom_torsion_publ_flag
    C9 N1 C1 O1 . . . . 0.1(2) ?
    C9 N1 C1 C2 . . . . -179.01(15) ?
    O1 C1 C2 C8 . . . . 146.21(18) ?
    N1 C1 C2 C8 . . . . -34.7(2) ?
    O1 C1 C2 C3 . . . . -32.3(2) ?
    N1 C1 C2 C3 . . . . 146.80(15) ?
    C8 C2 C3 C4 . . . . 1.6(3) ?
    C1 C2 C3 C4 . . . . -179.81(15) ?
    C2 C3 C4 C6 . . . . -0.8(3) ?
    C2 C3 C4 C5 . . . . 179.50(16) ?
    C3 C4 C6 C7 . . . . -1.0(3) ?
    C5 C4 C6 C7 . . . . 178.66(17) ?
    C4 C6 C7 C8 . . . . 2.1(3) ?
    C6 C7 C8 C2 . . . . -1.2(3) ?
    C3 C2 C8 C7 . . . . -0.6(3) ?
    C1 C2 C8 C7 . . . . -179.09(16) ?
    C16 N2 C9 N1 . . . . 166.64(14) ?
    C10 N2 C9 N1 . . . . -17.1(2) ?
    C16 N2 C9 S1 . . . . -14.9(2) ?
    C10 N2 C9 S1 . . . . 161.33(13) ?
    C1 N1 C9 N2 . . . . -56.1(2) ?
    C1 N1 C9 S1 . . . . 125.41(15) ?
    C9 N2 C10 C15 . . . . 126.34(18) ?
    C16 N2 C10 C15 . . . . -57.2(2) ?
    C9 N2 C10 C11 . . . . -57.8(2) ?
    C16 N2 C10 C11 . . . . 118.63(17) ?
    C15 C10 C11 C12 . . . . -1.6(3) ?
    N2 C10 C11 C12 . . . . -177.31(15) ?
    C10 C11 C12 C13 . . . . 0.9(3) ?
    C11 C12 C13 C14 . . . . 0.7(3) ?
    C12 C13 C14 C15 . . . . -1.7(3) ?
    C11 C10 C15 C14 . . . . 0.6(3) ?
    N2 C10 C15 C14 . . . . 176.38(16) ?
    C13 C14 C15 C10 . . . . 1.1(3) ?
    C9 N2 C16 C17 . . . . 112.65(19) ?
    C10 N2 C16 C17 . . . . -63.9(2) ?
    C9 N2 C16 C21 . . . . -71.6(2) ?
    C10 N2 C16 C21 . . . . 111.85(18) ?
    C21 C16 C17 C18 . . . . 0.7(3) ?
    N2 C16 C17 C18 . . . . 176.37(16) ?
    C16 C17 C18 C19 . . . . -0.3(3) ?
    C17 C18 C19 C20 . . . . -0.5(3) ?
    C18 C19 C20 C21 . . . . 1.0(3) ?
    C17 C16 C21 C20 . . . . -0.2(3) ?
    N2 C16 C21 C20 . . . . -175.88(16) ?
    C19 C20 C21 C16 . . . . -0.6(3) ?
loop_
    _geom_hbond_atom_site_label_D
    _geom_hbond_atom_site_label_H
    _geom_hbond_atom_site_label_A
    _geom_hbond_site_symmetry_A
    _geom_hbond_distance_DH
    _geom_hbond_distance_HA
    _geom_hbond_distance_DA
    _geom_hbond_angle_DHA
    N1 H1 S1 5_676 0.899(14) 2.525(14) 3.4123(15) 169.3(13)
    C5 H5B O1 5_776 0.98 2.59 3.461(2) 148
data_global
_journal_data_validation_number     ?
_journal_date_recd_electronic     2009-01-19
_journal_date_accepted     2009-01-20
_journal_name_full     'Acta Crystallographica, Section E'
_journal_year     2009
_journal_volume     65
_journal_issue      2
_journal_page_first     o378
_journal_page_last     o379
_journal_paper_category     QO
_journal_coeditor_code     AT2712
_publ_contact_author_name     'Hakan Arslan'
_publ_contact_author_address
;
Department of Natural Sciences
Fayetteville State University
Fayetteville
NC 28301
USA
and Department of Chemistry
Faculty of Pharmacy
Mersin University
Mersin
TR 33169
Turkey
;
_publ_contact_author_email     hakan.arslan.acad@gmail.com
_publ_contact_author_fax     '+1-910-672-1159'
_publ_contact_author_phone     '+1-910-672-1532'
_publ_section_title
;
<i>N</i>-(Diphenylcarbamothioyl)-3-methylbenzamide
;
loop_
    _publ_author_name
    _publ_author_footnote
    _publ_author_address
    'Binzet, G\"un' .
;
Department of Chemistry
Faculty of Arts and Science
Mersin University
Mersin
TR 33343
Turkey
;
    'Fl\"orke, Ulrich' .
;
Department of Chemistry
University of Paderborn
Paderborn D 33098
Germany
;
    'K\"ulc\"u, Nevzat' .
;
Department of Chemistry
Faculty of Arts and Science
Mersin University
Mersin
TR 33343
Turkey
;
    'Arslan, Hakan' .
;
Department of Natural Sciences
Fayetteville State University
Fayetteville
NC 28301
USA
and
Department of Chemistry, Faculty of Pharmacy, Mersin
University, Mersin, TR 33169, Turkey
;
