# Supplementary material for: N-(Diphenyl­carbamothio­yl)-3-methyl­benzamide
Source: Acta Crystallogr Sect E Struct Rep Online. 2009 Jan 23;65(Pt 2):o378–9. doi: 10.1107/S1600536809002554 (PMC2968335; doi:10.1107/S1600536809002554)
Supplement: Supplementary file 2 [file e-65-0o378-Isup2.hkl]

# 
# h,k,l, Fc-squared, Fo-squared, sigma(Fo-squared) and status flag 
# 
data_I
_shelx_title ' C21 H18 N2 O S in Pbca' 
_shelx_refln_list_code          4 
_shelx_F_calc_maximum      362.56 
_exptl_crystal_F_000      1456.00 
_reflns_d_resolution_high  0.7600 
 
loop_ 
 _symmetry_equiv_pos_as_xyz 
 'x, y, z' 
 '-x+1/2, -y, z+1/2' 
 '-x, y+1/2, -z+1/2' 
 'x+1/2, -y+1/2, -z' 
 '-x, -y, -z' 
 'x-1/2, y, -z-1/2' 
 'x, -y-1/2, z-1/2' 
 '-x-1/2, y-1/2, z' 
 
_cell_length_a    10.6928 
_cell_length_b    16.7647 
_cell_length_c    19.8648 
_cell_angle_alpha  90.000 
_cell_angle_beta   90.000 
_cell_angle_gamma  90.000 
 
_shelx_F_squared_multiplier     1.000 
 
loop_ 
 _refln_index_h 
 _refln_index_k 
 _refln_index_l 
 _refln_F_squared_calc 
 _refln_F_squared_meas 
 _refln_F_squared_sigma 
 _refln_observed_status 
   2   0   0      406.84      387.30     22.11 o 
   4   0   0       14.66        0.78     17.05 o 
   6   0   0       27.63       26.40     27.72 o 
   8   0   0     5039.13     5202.88    226.52 o 
  10   0   0      286.39      230.31     89.88 o 
  12   0   0     3573.56     3486.18    353.42 o 
  14   0   0      558.80      431.76    175.54 o 
   2   1   0    42647.42    41657.75    577.60 o 
   4   1   0     3875.96     3992.29     74.55 o 
   6   1   0     6598.63     7583.55    162.39 o 
   8   1   0      191.21      137.43     41.31 o 
  10   1   0      217.26      226.92     49.10 o 
  12   1   0       69.17       41.49     48.41 o 
  14   1   0       29.04      -13.09    111.89 o 
   0   2   0      186.02      174.76      9.65 o 
   2   2   0     2259.96     2484.31     52.58 o 
   4   2   0     2524.94     2604.11     58.73 o 
   6   2   0        2.27       -9.59     13.06 o 
   8   2   0      244.99      204.35     46.56 o 
  10   2   0       89.57       76.49     45.05 o 
  12   2   0        3.03      -16.30     42.25 o 
  14   2   0      222.28      224.38    122.25 o 
   2   3   0    11077.04     8958.97   2803.12 o 
   4   3   0      745.43      766.34     35.86 o 
   6   3   0      300.60      300.50     32.41 o 
   8   3   0      476.64      428.73     62.35 o 
  10   3   0      346.16      396.12     70.56 o 
  12   3   0      199.97      108.40     59.27 o 
   0   4   0     7388.98     7791.28    161.21 o 
   2   4   0   131448.67   126920.12   4605.88 o 
   4   4   0    11119.89    10884.67    187.40 o 
   6   4   0     1301.81     1469.62     59.48 o 
   8   4   0       17.81       -6.61     33.43 o 
  10   4   0     1227.49     1167.32    109.26 o 
  12   4   0      329.82      365.54     90.23 o 
   2   5   0    23774.56    23783.72   1353.41 o 
   4   5   0     2086.32     2172.72    242.33 o 
   6   5   0       10.74        2.71     16.69 o 
   8   5   0        2.61       18.63     37.00 o 
  10   5   0     1936.56     1976.55    115.35 o 
  12   5   0       28.90       26.10     49.23 o 
   0   6   0    13981.82    14393.01    322.06 o 
   2   6   0     4916.62     3557.02    892.99 o 
   4   6   0     6028.98     6248.82    382.16 o 
   6   6   0      271.32      281.96     31.27 o 
   8   6   0      754.86      697.64     77.63 o 
  10   6   0      239.91      248.98     52.62 o 
  12   6   0       46.31       64.98     49.82 o 
   2   7   0      471.78      407.82     69.65 o 
   4   7   0     2043.89     2270.69     72.17 o 
   6   7   0      932.96     1010.94     50.06 o 
   8   7   0      164.05      144.64     39.99 o 
  10   7   0       30.13       52.58     42.31 o 
  12   7   0        9.68       18.04     49.36 o 
   0   8   0    10694.21    10954.74    171.95 o 
   2   8   0     4525.79     4741.77     84.02 o 
   4   8   0     5202.22     5418.73    101.18 o 
   6   8   0     1648.32     1395.99    152.11 o 
   8   8   0        0.75       40.21     29.31 o 
  10   8   0      717.45      758.53     78.41 o 
  12   8   0      519.90      588.65     93.86 o 
   2   9   0      219.25      244.55     22.83 o 
   4   9   0     8927.75     9610.61    140.78 o 
   6   9   0      466.20      422.16     36.48 o 
   8   9   0       19.05       31.09     28.30 o 
  10   9   0       30.13       49.11     43.14 o 
  12   9   0      582.83      707.13    102.49 o 
   0  10   0     1150.43     1235.00     64.50 o 
   2  10   0     7062.76     7054.44    113.49 o 
   4  10   0      316.86      329.81     30.51 o 
   6  10   0    12031.21    12059.81    177.82 o 
   8  10   0      320.04      261.14     43.79 o 
  10  10   0      421.27      408.13     64.30 o 
  12  10   0       30.09       25.74     69.46 o 
   2  11   0      101.31      104.93     19.88 o 
   4  11   0      562.58      513.04     61.00 o 
   6  11   0      663.55      620.70     51.73 o 
   8  11   0     2587.70     2413.44    126.70 o 
  10  11   0       40.56       67.35     49.03 o 
  12  11   0       26.51       19.20     79.81 o 
   0  12   0      515.17      522.73     48.53 o 
   2  12   0     1426.95     1369.00     55.22 o 
   4  12   0     3956.98     4034.78    101.76 o 
   6  12   0      105.81      101.78     33.03 o 
   8  12   0        1.37       10.38     36.34 o 
  10  12   0       25.54       -3.98     49.72 o 
   2  13   0     2234.29     2266.96     85.83 o 
   4  13   0      138.31      128.69     31.72 o 
   6  13   0     2745.69     2641.21    149.22 o 
   8  13   0      144.29      146.39     54.07 o 
  10  13   0       52.22      104.84     57.06 o 
   0  14   0    10215.19     9967.06    309.85 o 
   2  14   0     1733.31     1664.01     77.97 o 
   4  14   0     3507.34     3471.98    116.26 o 
   6  14   0      203.42      264.72     58.76 o 
   8  14   0     2566.95     2542.41    166.49 o 
  10  14   0      497.70      678.39    101.75 o 
   2  15   0      480.42      586.41     59.97 o 
   4  15   0      748.18      626.63     75.61 o 
   6  15   0      563.96      537.08     75.38 o 
   8  15   0     1637.20     1529.62    134.75 o 
  10  15   0       41.55       48.41     63.12 o 
   0  16   0     4121.33     3940.76    213.09 o 
   2  16   0      175.45      215.92     44.81 o 
   4  16   0     1320.84      740.03    357.10 o 
   6  16   0      344.11      366.49     85.12 o 
   8  16   0      476.55      509.85    194.66 o 
   2  17   0       52.24      108.92     46.55 o 
   4  17   0       41.10       15.89     37.74 o 
   6  17   0      872.49      827.82    125.46 o 
   8  17   0       63.74      176.35     74.69 o 
   0  18   0      288.67      222.12     72.94 o 
   2  18   0     1466.27     1477.63    121.90 o 
   4  18   0      935.31     1010.82    131.26 o 
   6  18   0     4114.18     4357.42    287.42 o 
   8  18   0       23.68      129.66     82.51 o 
   2  19   0        3.27       11.70     42.49 o 
   4  19   0      648.11      656.60    111.94 o 
   6  19   0     1330.66     1141.45    157.48 o 
   2  20   0      196.27      205.25     75.63 o 
   4  20   0      238.23      321.30     88.91 o 
   2  21   0       10.58       67.20     74.42 o 
   4  21   0        3.36      143.69     94.80 o 
   0  22   0        8.49       55.36    112.66 o 
   1   1   1     1706.90     1461.45    179.72 o 
   2   1   1    15629.90    13343.06   1339.12 o 
   3   1   1     5804.05     5466.75    422.38 o 
   4   1   1       85.78       68.85      9.77 o 
   5   1   1     1427.03     1394.49     40.14 o 
   6   1   1     1129.71     1137.15     40.47 o 
   7   1   1     2504.39     2543.21     77.98 o 
   8   1   1      117.96      112.40     24.53 o 
   9   1   1     2209.22     2047.84     77.87 o 
  10   1   1      156.12      102.63     30.23 o 
  11   1   1      607.66      620.41     55.37 o 
  12   1   1       66.56       35.55     38.11 o 
  13   1   1       10.60        3.31     44.37 o 
  14   1   1       20.81      100.94     69.83 o 
   0   2   1     2279.44     2281.38     55.07 o 
   1   2   1    17604.12    17661.30    141.74 o 
   2   2   1    11977.89    12218.12     94.76 o 
   3   2   1     2670.90     2215.96    309.33 o 
   4   2   1     3998.33     4305.59     54.46 o 
   5   2   1      475.61      460.52     27.43 o 
   6   2   1     2127.03     2312.15     59.82 o 
   7   2   1      554.66      537.61     33.01 o 
   8   2   1        0.03        5.09     20.21 o 
   9   2   1      142.64      163.35     30.06 o 
  10   2   1       40.03       72.36     37.64 o 
  11   2   1       78.04       45.00     32.09 o 
  12   2   1      581.82      548.94     62.63 o 
  13   2   1        5.26       -3.72     37.07 o 
  14   2   1        0.02       -1.10     50.22 o 
   1   3   1        0.45        8.30      4.32 o 
   2   3   1    19631.72    19817.26    206.26 o 
   3   3   1     3777.58     3724.08    102.57 o 
   4   3   1      502.67      475.49     19.54 o 
   5   3   1     3507.03     3711.81     58.30 o 
   6   3   1        0.80        8.64     13.70 o 
   7   3   1     4091.78     3832.91     88.69 o 
   8   3   1       41.35       53.11     21.85 o 
   9   3   1       82.50       81.74     28.27 o 
  10   3   1       68.50       20.88     30.10 o 
  11   3   1       16.72       20.71     30.78 o 
  12   3   1       55.05       91.99     37.16 o 
  13   3   1      398.95      318.66     57.57 o 
   0   4   1    32624.10    33646.89    212.08 o 
   1   4   1    25191.55    21011.43   1863.89 o 
   2   4   1      318.27      278.91     24.86 o 
   3   4   1      242.59      255.26     14.44 o 
   4   4   1     8158.92     8638.67    104.89 o 
   5   4   1       97.13      131.04     13.93 o 
   6   4   1     1741.12     1804.69     56.76 o 
   7   4   1      261.96      297.26     30.22 o 
   8   4   1      114.43      115.51     26.94 o 
   9   4   1      223.65      254.17     35.55 o 
  10   4   1      273.58      297.37     46.03 o 
  11   4   1      339.44      321.59     51.98 o 
  12   4   1       47.30       57.33     36.61 o 
  13   4   1      213.61      155.63     47.87 o 
   1   5   1       93.33       78.50      7.22 o 
   2   5   1      589.76      507.26     55.08 o 
   3   5   1      301.64      307.55     20.08 o 
   4   5   1        0.96        4.94      8.26 o 
   5   5   1     7432.75     8142.81     91.41 o 
   6   5   1        1.69       13.08     11.67 o 
   7   5   1      748.44      736.01     38.67 o 
   8   5   1      110.40      118.11     26.72 o 
   9   5   1      438.18      426.96     42.85 o 
  10   5   1        0.31       25.66     30.12 o 
  11   5   1       98.13       94.73     36.16 o 
  12   5   1        4.56       49.21     35.51 o 
  13   5   1       97.91      154.68     48.03 o 
   0   6   1     1052.83     1057.52     32.06 o 
   1   6   1     3004.87     3009.88     61.74 o 
   2   6   1     2658.23     2680.05     42.87 o 
   3   6   1      423.87      463.59     19.19 o 
   4   6   1     8795.56     8570.00    324.84 o 
   5   6   1      133.07      152.57     15.67 o 
   6   6   1      219.14      242.80     19.37 o 
   7   6   1      256.27      279.04     35.81 o 
   8   6   1      834.31      839.27     54.32 o 
   9   6   1      212.95      196.07     35.10 o 
  10   6   1     1004.00      949.69     64.89 o 
  11   6   1        4.69       33.70     35.56 o 
  12   6   1       34.96       42.61     34.03 o 
  13   6   1      146.44      150.83     48.21 o 
   1   7   1      145.08      183.44     11.42 o 
   2   7   1     1227.99     1051.01     94.05 o 
   3   7   1      106.86       95.43     12.67 o 
   4   7   1     2384.65     2381.33     52.81 o 
   5   7   1       30.80       39.82     11.71 o 
   6   7   1      326.53      312.58     25.06 o 
   7   7   1     1019.55     1049.57     56.43 o 
   8   7   1      583.76      543.04     46.55 o 
   9   7   1       69.68       65.80     30.35 o 
  10   7   1       16.26       10.72     26.37 o 
  11   7   1      623.39      540.95     60.47 o 
  12   7   1      194.13      222.26     43.13 o 
  13   7   1      105.36       96.12     46.72 o 
   0   8   1     5594.68     5636.97     85.73 o 
   1   8   1     6640.91     6965.32     68.34 o 
   2   8   1     1672.39     1716.46    168.80 o 
   3   8   1      969.81     1116.74     31.86 o 
   4   8   1     1128.78     1149.01     34.82 o 
   5   8   1     1459.93     1348.24     49.85 o 
   6   8   1      803.71      781.68     31.96 o 
   7   8   1      650.79      611.16     56.02 o 
   8   8   1     2167.93     2150.04     78.74 o 
   9   8   1      701.62      758.08     52.67 o 
  10   8   1      118.30      127.90     31.74 o 
  11   8   1      127.36      200.05     49.92 o 
  12   8   1      148.28      167.06     47.39 o 
  13   8   1        1.89       59.39     48.93 o 
   1   9   1      385.52      455.56     19.35 o 
   2   9   1     5094.09     5494.14     66.96 o 
   3   9   1       66.04       61.19     11.70 o 
   4   9   1       43.59       45.10     13.05 o 
   5   9   1      565.75      621.60     29.35 o 
   6   9   1      531.31      484.67     30.15 o 
   7   9   1        0.42       17.21     18.95 o 
   8   9   1       35.36       38.65     20.53 o 
   9   9   1       35.76       58.14     25.41 o 
  10   9   1       43.83       76.69     28.26 o 
  11   9   1      383.45      404.24     51.58 o 
  12   9   1        1.43       21.24     38.06 o 
   0  10   1      530.98      495.23     29.51 o 
   1  10   1      956.19     1021.03     29.53 o 
   2  10   1     1908.03     1995.27     42.47 o 
   3  10   1      293.85      283.25     28.50 o 
   4  10   1     1045.69     1039.28     44.92 o 
   5  10   1     1338.50     1393.30     42.10 o 
   6  10   1     3669.77     3664.74     75.64 o 
   7  10   1     1507.99     1447.04     55.31 o 
   8  10   1      211.59      217.87     31.32 o 
   9  10   1       22.18       21.63     23.99 o 
  10  10   1       64.43       27.22     29.95 o 
  11  10   1      403.68      461.72     58.92 o 
  12  10   1      211.18      196.70     55.66 o 
   1  11   1      444.94      540.56     23.41 o 
   2  11   1      179.06      203.88     16.68 o 
   3  11   1      925.79      906.39     32.52 o 
   4  11   1       20.47       21.30     13.86 o 
   5  11   1     9631.51     9521.71    198.24 o 
   6  11   1       50.65       54.77     20.16 o 
   7  11   1      142.02      128.76     25.34 o 
   8  11   1      142.63      132.27     28.38 o 
   9  11   1      139.11      147.29     36.66 o 
  10  11   1      303.01      326.54     48.16 o 
  11  11   1        2.09       19.57     36.15 o 
  12  11   1      452.18      572.08     91.76 o 
   0  12   1      314.07      254.68     25.98 o 
   1  12   1     6358.97     6663.89     81.79 o 
   2  12   1     1283.95     1272.81     37.80 o 
   3  12   1       12.41       14.18     13.39 o 
   4  12   1      452.89      425.15     34.03 o 
   5  12   1       76.87       70.19     20.17 o 
   6  12   1      211.80      187.39     29.12 o 
   7  12   1      558.98      570.20     45.86 o 
   8  12   1       58.74       70.20     34.08 o 
   9  12   1       25.82       86.25     33.05 o 
  10  12   1      569.96      661.35     66.91 o 
  11  12   1        7.57       14.92     38.70 o 
   1  13   1     1581.70     1573.54     46.56 o 
   2  13   1      153.88      151.67     19.46 o 
   3  13   1     1874.61     1825.17     55.12 o 
   4  13   1     3099.72     2961.68     73.31 o 
   5  13   1        2.42       17.90     20.09 o 
   6  13   1       13.37       15.21     24.08 o 
   7  13   1      169.67      178.69     36.63 o 
   8  13   1      497.96      440.24     52.45 o 
   9  13   1     1075.55     1216.65     84.82 o 
  10  13   1      398.31      383.14     57.44 o 
  11  13   1      208.99      207.35     52.93 o 
   0  14   1      718.86      691.64     61.71 o 
   1  14   1       18.36       -1.66     18.48 o 
   2  14   1      419.79      467.64     33.89 o 
   3  14   1      439.32      452.10     32.93 o 
   4  14   1      160.34      132.66     24.20 o 
   5  14   1      115.70       96.22     24.94 o 
   6  14   1      322.11      275.02     41.60 o 
   7  14   1       32.47       30.04     30.46 o 
   8  14   1      261.83      198.64     45.16 o 
   9  14   1      429.78      435.47     57.66 o 
  10  14   1       10.25       11.98     39.85 o 
   1  15   1     3004.90     2994.45     89.56 o 
   2  15   1       53.61       63.46     23.53 o 
   3  15   1      383.40      382.29     36.87 o 
   4  15   1       29.11       66.56     24.15 o 
   5  15   1      137.98      165.78     34.19 o 
   6  15   1        0.23       -1.71     28.10 o 
   7  15   1     1126.36      934.67    169.06 o 
   8  15   1      208.60      193.63     44.00 o 
   9  15   1      442.05      491.31     68.36 o 
  10  15   1       67.50       91.05     49.26 o 
   0  16   1        0.47       40.56     33.27 o 
   1  16   1     1113.99     1006.66     55.55 o 
   2  16   1      385.09      434.17     41.99 o 
   3  16   1      425.41      445.92     44.52 o 
   4  16   1       24.34       35.26     28.95 o 
   5  16   1       46.64       92.64     38.26 o 
   6  16   1      271.15      220.50     54.39 o 
   7  16   1      230.35      241.62     56.46 o 
   8  16   1      199.57      151.36     49.11 o 
   9  16   1       71.11       74.62     46.78 o 
   1  17   1      333.44      371.12     43.05 o 
   2  17   1        5.03       28.85     26.25 o 
   3  17   1      557.76      560.65     55.54 o 
   4  17   1      153.58      164.34     38.02 o 
   5  17   1      286.93      336.31     57.53 o 
   6  17   1      695.00      598.43     76.49 o 
   7  17   1      594.10      536.37     76.64 o 
   8  17   1       20.95       19.14     47.60 o 
   0  18   1        0.47       23.17     43.68 o 
   1  18   1       21.90       19.74     28.30 o 
   2  18   1       47.12      103.63     34.46 o 
   3  18   1      394.44      394.59     50.94 o 
   4  18   1        0.65      -10.74     31.82 o 
   5  18   1      522.61      541.01     73.90 o 
   6  18   1      426.05      526.49     77.16 o 
   7  18   1      591.65      644.96     87.35 o 
   8  18   1       20.78        7.76     57.29 o 
   1  19   1      855.43      925.70     79.29 o 
   2  19   1        7.48       70.03     35.39 o 
   3  19   1       90.56       75.78     39.73 o 
   4  19   1       12.64       15.78     41.72 o 
   5  19   1        7.04       25.78     42.99 o 
   6  19   1        3.09       74.70     51.43 o 
   7  19   1      332.57      331.43     72.01 o 
   0  20   1      723.75      672.61    118.67 o 
   1  20   1      173.69      185.40     51.25 o 
   2  20   1       73.33       69.55     40.88 o 
   3  20   1        2.92       36.65     45.15 o 
   4  20   1      165.30      176.41     55.81 o 
   5  20   1       17.72        7.14     47.16 o 
   1  21   1       10.55       21.28     50.29 o 
   2  21   1       40.88      119.78     55.05 o 
   3  21   1      120.42      110.00     60.20 o 
   4  21   1      104.34      178.41     73.75 o 
   0  22   1       82.21      168.12     82.17 o 
   0   0   2    15729.11    18538.82    184.59 o 
   1   0   2     1275.20     1025.88    219.33 o 
   2   0   2    25093.28    23706.61   1113.22 o 
   3   0   2     2128.28     1727.29    300.63 o 
   4   0   2     1947.13     2060.78     47.89 o 
   5   0   2     5270.82     5629.89     88.77 o 
   6   0   2      610.32      694.79     35.35 o 
   7   0   2      913.25      909.65     43.54 o 
   8   0   2      729.55      681.22     61.95 o 
   9   0   2     1001.52     1021.32     79.68 o 
  10   0   2       99.38      113.70     40.22 o 
  11   0   2      925.21      897.13     99.17 o 
  12   0   2       28.49      102.77     54.56 o 
  13   0   2      192.03      153.14     64.49 o 
  14   0   2       24.32       53.61    107.07 o 
   1   1   2    10161.49    10344.38     53.69 o 
   2   1   2      264.76      210.52     13.00 o 
   3   1   2     1222.58      997.63    103.02 o 
   4   1   2     6608.23     6936.67     66.35 o 
   5   1   2     2899.82     3093.24     60.14 o 
   6   1   2     2743.89     2938.19     48.89 o 
   7   1   2      701.69      702.03     28.78 o 
   8   1   2       38.50       21.88     18.72 o 
   9   1   2      361.43      365.55     39.19 o 
  10   1   2      365.33      346.78     42.17 o 
  11   1   2      812.70      850.59     63.25 o 
  12   1   2        0.04       34.07     34.13 o 
  13   1   2       29.04       64.60     43.69 o 
  14   1   2       34.59       -4.60     57.79 o 
   0   2   2     2118.67     2053.59     23.41 o 
   1   2   2    18764.49    18745.32     84.22 o 
   2   2   2     6860.96     6113.54    477.63 o 
   3   2   2        4.12       -0.39      6.28 o 
   4   2   2     5537.71     5331.42    368.74 o 
   5   2   2      101.96      114.45     13.45 o 
   6   2   2     1496.73     1616.56     46.57 o 
   7   2   2       37.94       48.79     11.59 o 
   8   2   2      447.78      444.39     32.90 o 
   9   2   2      213.03      194.86     32.13 o 
  10   2   2      421.05      415.94     44.78 o 
  11   2   2      460.84      439.94     56.92 o 
  12   2   2       89.28       97.04     40.50 o 
  13   2   2      488.47      496.29     77.27 o 
   1   3   2    10558.64    10923.48     62.94 o 
   2   3   2      149.36      162.51     13.61 o 
   3   3   2     4947.24     4203.98    475.42 o 
   4   3   2     3626.97     3959.68     65.93 o 
   5   3   2       64.38       57.84     11.42 o 
   6   3   2     1833.98     1553.64    144.38 o 
   7   3   2      179.95      199.83     21.15 o 
   8   3   2      146.24      176.99     25.41 o 
   9   3   2      651.43      627.73     50.26 o 
  10   3   2      299.97      292.30     50.63 o 
  11   3   2       45.54       16.52     31.05 o 
  12   3   2      247.82      250.98     47.51 o 
  13   3   2       65.81      101.08     42.17 o 
   0   4   2    29148.96    30165.69    218.36 o 
   1   4   2     3941.98     4054.07     40.84 o 
   2   4   2      876.46      842.13     27.58 o 
   3   4   2     8498.50     9102.64    110.46 o 
   4   4   2      284.30      242.29     31.50 o 
   5   4   2       83.81      110.08     16.45 o 
   6   4   2       78.08      101.73     16.79 o 
   7   4   2      497.53      531.17     34.06 o 
   8   4   2      153.93      183.42     28.58 o 
   9   4   2       15.03       14.70     24.65 o 
  10   4   2       18.96       11.18     28.64 o 
  11   4   2       75.17       35.92     32.95 o 
  12   4   2       56.67       85.64     36.63 o 
  13   4   2      361.62      367.81     57.77 o 
   1   5   2    23563.70    21232.11   1729.29 o 
   2   5   2    11249.74    11529.46    250.43 o 
   3   5   2      744.72      750.24     23.46 o 
   4   5   2     1770.27     1888.56     40.52 o 
   5   5   2     6197.89     6121.11    111.55 o 
   6   5   2        7.01        5.32     13.50 o 
   7   5   2     2127.96     2116.42     67.42 o 
   8   5   2     1016.87      930.50     55.45 o 
   9   5   2      205.29      192.87     33.88 o 
  10   5   2      649.72      694.46     69.45 o 
  11   5   2      504.83      497.02     58.42 o 
  12   5   2       19.19       42.58     37.37 o 
  13   5   2      345.01      411.37     62.99 o 
   0   6   2     6602.93     5693.82   1076.87 o 
   1   6   2     2869.48     2964.24     84.93 o 
   2   6   2     3406.36     3130.41    235.60 o 
   3   6   2      289.01      330.88     27.29 o 
   4   6   2     3163.39     3383.84     52.62 o 
   5   6   2      578.17      655.94     26.04 o 
   6   6   2      993.33      907.44     59.38 o 
   7   6   2      533.84      567.94     35.99 o 
   8   6   2      545.96      477.94     42.72 o 
   9   6   2      601.46      608.91     50.37 o 
  10   6   2      413.18      409.46     55.46 o 
  11   6   2      371.30      282.68     48.59 o 
  12   6   2      173.55      204.90     51.63 o 
  13   6   2       12.22       33.47     42.27 o 
   1   7   2    13763.85    13061.79    747.94 o 
   2   7   2     1112.06     1222.22     29.06 o 
   3   7   2     2685.01     2160.21    265.47 o 
   4   7   2     1651.52     1543.54     42.26 o 
   5   7   2      656.69      586.75     25.16 o 
   6   7   2      173.72      202.86     19.91 o 
   7   7   2      514.91      468.17     33.98 o 
   8   7   2        0.53        4.27     23.14 o 
   9   7   2     2339.00     2247.33     91.02 o 
  10   7   2        5.17       42.56     31.08 o 
  11   7   2      329.80      381.19     54.95 o 
  12   7   2       97.98      131.94     39.66 o 
  13   7   2       42.46       60.22     45.03 o 
   0   8   2     1890.51     2126.86     50.63 o 
   1   8   2      846.79      928.45     32.58 o 
   2   8   2     2872.55     2867.07     48.54 o 
   3   8   2     1199.28     1087.93     67.64 o 
   4   8   2     2052.06     1945.06    116.69 o 
   5   8   2       10.20       22.39     13.69 o 
   6   8   2      232.99      213.64     22.09 o 
   7   8   2      972.55      939.20     46.22 o 
   8   8   2        8.31       19.85     22.12 o 
   9   8   2       25.92       54.11     24.15 o 
  10   8   2      518.77      576.68     54.56 o 
  11   8   2      307.41      282.75     45.23 o 
  12   8   2       35.36       21.79     36.19 o 
  13   8   2       26.38       10.50     50.64 o 
   1   9   2     3474.06     3329.41     48.37 o 
   2   9   2      267.94      232.75     28.04 o 
   3   9   2     8338.60     8282.23    119.08 o 
   4   9   2      757.72      604.87     32.49 o 
   5   9   2     2313.35     2271.86     83.12 o 
   6   9   2      424.96      446.87     29.56 o 
   7   9   2     2941.40     2810.03     77.85 o 
   8   9   2      223.20      200.85     30.98 o 
   9   9   2       19.18        8.45     23.83 o 
  10   9   2        6.72        0.48     25.07 o 
  11   9   2      236.07      279.34     44.35 o 
  12   9   2       26.30       66.86     42.78 o 
   0  10   2     2499.98     2662.96     64.25 o 
   1  10   2      113.56      140.98     12.45 o 
   2  10   2      271.56      276.61     17.03 o 
   3  10   2     6355.24     6777.59     83.64 o 
   4  10   2        7.90        1.91     14.03 o 
   5  10   2      353.29      384.54     25.19 o 
   6  10   2      417.66      394.46     29.25 o 
   7  10   2       48.08       32.33     22.80 o 
   8  10   2      401.00      412.21     39.28 o 
   9  10   2        0.71       33.45     24.20 o 
  10  10   2      103.59       89.82     31.09 o 
  11  10   2        9.15       54.63     39.63 o 
  12  10   2       37.83       76.14     48.29 o 
   1  11   2      340.05      326.86     18.48 o 
   2  11   2      391.03      391.65     21.32 o 
   3  11   2     3594.29     3246.70    150.00 o 
   4  11   2       30.76       20.79     14.50 o 
   5  11   2      633.32      599.43     36.14 o 
   6  11   2       51.94       39.60     19.68 o 
   7  11   2      457.93      451.45     39.65 o 
   8  11   2      442.85      407.26     40.93 o 
   9  11   2      116.68      142.99     32.05 o 
  10  11   2      178.02      211.15     43.37 o 
  11  11   2      507.75      588.59     66.87 o 
  12  11   2       62.47        2.43     55.19 o 
   0  12   2      361.67      360.90     29.32 o 
   1  12   2      570.31      586.01     28.29 o 
   2  12   2      440.95      479.22     26.78 o 
   3  12   2     3501.20     3607.05     70.43 o 
   4  12   2     1055.55      969.08     56.08 o 
   5  12   2      669.02      691.91     38.49 o 
   6  12   2        2.83       18.68     20.47 o 
   7  12   2      189.08      204.03     32.83 o 
   8  12   2      266.99      244.40     35.79 o 
   9  12   2        9.82       29.80     30.85 o 
  10  12   2       48.51       62.80     37.53 o 
  11  12   2      140.20      161.98     45.19 o 
   1  13   2     1947.62     2011.19     57.89 o 
   2  13   2      375.07      398.87     26.52 o 
   3  13   2       36.18       40.14     16.34 o 
   4  13   2       17.21       24.23     17.97 o 
   5  13   2      135.65      140.70     29.26 o 
   6  13   2       19.50       13.82     25.69 o 
   7  13   2        0.05       11.40     24.17 o 
   8  13   2      242.18      246.59     43.65 o 
   9  13   2      442.40      484.43     58.43 o 
  10  13   2        1.97       46.05     40.14 o 
  11  13   2       37.04       70.90     45.89 o 
   0  14   2     1382.31     1298.00     69.04 o 
   1  14   2        0.89        6.71     16.46 o 
   2  14   2      129.38      124.99     22.79 o 
   3  14   2     1044.33      837.02     89.78 o 
   4  14   2      240.18      254.57     33.41 o 
   5  14   2     1768.47     1656.40     70.06 o 
   6  14   2      276.46      253.33     37.04 o 
   7  14   2      397.82      386.42     48.70 o 
   8  14   2       16.89       97.80     38.18 o 
   9  14   2      215.64      214.62     47.22 o 
  10  14   2      422.94      471.26     61.37 o 
   1  15   2     1263.38     1326.45     60.70 o 
   2  15   2       14.43       24.05     21.40 o 
   3  15   2       10.97       -1.07     21.58 o 
   4  15   2      293.05      330.52     36.40 o 
   5  15   2      973.65      815.95    102.84 o 
   6  15   2      501.80      513.28     59.04 o 
   7  15   2       10.07       54.64     35.70 o 
   8  15   2       47.36       95.77     40.75 o 
   9  15   2        6.85        8.84     35.82 o 
  10  15   2        0.11       33.97     46.99 o 
   0  16   2     2196.98     2259.39    115.84 o 
   1  16   2       74.28       79.44     28.67 o 
   2  16   2      335.40      363.37     40.43 o 
   3  16   2      351.52      358.50     40.22 o 
   4  16   2       24.09       12.75     27.29 o 
   5  16   2      204.88      226.07     47.20 o 
   6  16   2        0.33       -0.70     31.46 o 
   7  16   2      315.76      333.50     55.66 o 
   8  16   2      254.57      300.75     54.73 o 
   9  16   2      149.62      154.85     50.52 o 
   1  17   2      577.84      551.89     48.86 o 
   2  17   2       83.47      109.24     30.98 o 
   3  17   2     1124.53     1151.40     69.37 o 
   4  17   2      396.87      459.11     56.43 o 
   5  17   2       28.34       36.85     37.54 o 
   6  17   2      220.09      254.78     55.43 o 
   7  17   2        0.17       33.61     45.29 o 
   8  17   2      231.42      353.09     68.82 o 
   0  18   2      392.48      433.21     69.84 o 
   1  18   2        9.99       20.53     28.92 o 
   2  18   2        2.93       18.20     31.22 o 
   3  18   2       32.15       52.08     31.98 o 
   4  18   2        2.85       46.47     35.27 o 
   5  18   2      123.87      122.45     45.10 o 
   6  18   2      227.67      268.41     61.32 o 
   7  18   2        2.52       28.38     42.95 o 
   8  18   2        3.25      -39.74     56.65 o 
   1  19   2      793.45      755.78     73.67 o 
   2  19   2        2.23        6.46     34.97 o 
   3  19   2      246.21      320.14     48.91 o 
   4  19   2        0.04       29.55     41.78 o 
   5  19   2     1671.97     1719.56    127.21 o 
   6  19   2       87.61      126.12     50.69 o 
   7  19   2        0.27       55.04     59.16 o 
   0  20   2        1.85       58.10     60.79 o 
   1  20   2      116.30      130.95     45.66 o 
   2  20   2       62.90       63.29     38.36 o 
   3  20   2       13.82       37.68     40.28 o 
   4  20   2      300.08      284.44     72.71 o 
   5  20   2       65.67       60.28     52.99 o 
   1  21   2     1410.87     1389.68    115.30 o 
   2  21   2       13.94       26.60     45.85 o 
   3  21   2      389.47      430.39     73.60 o 
   4  21   2        0.01      114.22     71.27 o 
   1   1   3     1417.61     1288.83     18.34 o 
   2   1   3      507.51      483.01     14.07 o 
   3   1   3        4.65        3.06      6.01 o 
   4   1   3     2058.58     1848.58    198.49 o 
   5   1   3     6185.88     6219.71    210.25 o 
   6   1   3        2.60       19.89      9.28 o 
   7   1   3      631.07      614.75     25.53 o 
   8   1   3     4068.26     4157.38     85.88 o 
   9   1   3     1303.02     1386.35     69.46 o 
  10   1   3      324.36      344.58     42.16 o 
  11   1   3      485.17      471.36     53.82 o 
  12   1   3        1.24       19.72     33.42 o 
  13   1   3      222.90      262.82     55.94 o 
   0   2   3      271.17      258.62     12.57 o 
   1   2   3     5781.88     5961.90     47.59 o 
   2   2   3    12979.38    13128.35    102.15 o 
   3   2   3      255.72      217.38     19.13 o 
   4   2   3     1014.50     1111.45     31.01 o 
   5   2   3     2015.27     2034.48    109.15 o 
   6   2   3       26.91       25.26     12.24 o 
   7   2   3     1208.10     1183.23     44.26 o 
   8   2   3     1716.35     1590.30     55.32 o 
   9   2   3      272.06      287.53     36.50 o 
  10   2   3        2.23      -20.71     24.16 o 
  11   2   3       37.17       26.97     26.53 o 
  12   2   3      238.94      310.08     54.68 o 
  13   2   3        0.31        5.39     43.00 o 
   1   3   3    10510.24    10769.91     68.71 o 
   2   3   3        4.95        5.49      6.61 o 
   3   3   3     4433.59     4093.49    291.04 o 
   4   3   3      136.44      128.18     12.92 o 
   5   3   3     3797.20     4010.90     72.91 o 
   6   3   3        6.63       21.70     12.85 o 
   7   3   3     1356.48     1174.81    101.58 o 
   8   3   3      145.00      175.32     23.42 o 
   9   3   3       37.93       19.82     22.93 o 
  10   3   3      913.69     1017.49     71.13 o 
  11   3   3       41.43       49.50     31.48 o 
  12   3   3      465.58      466.40     58.02 o 
  13   3   3       29.01       42.72     46.42 o 
   0   4   3    12479.75    12981.58    139.01 o 
   1   4   3     1154.99     1198.39     18.33 o 
   2   4   3     1136.71     1122.85     24.37 o 
   3   4   3     1471.88     1299.35    119.35 o 
   4   4   3     2974.65     2543.68    203.31 o 
   5   4   3     1484.11     1666.48     49.56 o 
   6   4   3     4029.62     4014.00     82.00 o 
   7   4   3      500.29      475.05     35.10 o 
   8   4   3      637.03      596.47     39.63 o 
   9   4   3       24.65       39.61     24.66 o 
  10   4   3       28.61       62.72     29.72 o 
  11   4   3      268.45      302.77     47.28 o 
  12   4   3      793.39      748.97     72.49 o 
  13   4   3      339.14      300.66     52.90 o 
   1   5   3      465.66      435.66     17.07 o 
   2   5   3      117.58      137.38     10.45 o 
   3   5   3      220.00      217.54     13.76 o 
   4   5   3     2509.53     2538.60     44.91 o 
   5   5   3     2165.44     2147.71    192.92 o 
   6   5   3      208.79      197.35     21.97 o 
   7   5   3     1932.12     1845.42     61.33 o 
   8   5   3      232.61      215.61     32.43 o 
   9   5   3     1543.45     1406.18     76.39 o 
  10   5   3       52.90       39.13     30.86 o 
  11   5   3      520.67      550.16     60.84 o 
  12   5   3       96.09       76.69     38.77 o 
  13   5   3       20.30       92.79     44.27 o 
   0   6   3     1201.71     1233.12     47.74 o 
   1   6   3        2.89       12.76      7.36 o 
   2   6   3      558.08      491.27     17.37 o 
   3   6   3     5601.96     5851.15    237.60 o 
   4   6   3     2465.94     2227.93     42.58 o 
   5   6   3     1089.75     1133.38     40.98 o 
   6   6   3     7107.98     5984.48    500.91 o 
   7   6   3       38.87       60.37     21.00 o 
   8   6   3     1295.12     1390.67     66.86 o 
   9   6   3      318.28      400.03     42.92 o 
  10   6   3      500.96      489.61     54.38 o 
  11   6   3      147.48      152.41     41.38 o 
  12   6   3       11.16       51.48     36.98 o 
  13   6   3        0.53       60.92     41.21 o 
   1   7   3      398.52      320.44     31.01 o 
   2   7   3      164.14      193.79     15.59 o 
   3   7   3     1873.59     1961.08     39.24 o 
   4   7   3     1552.42     1602.00     38.22 o 
   5   7   3       38.96       43.61     12.41 o 
   6   7   3      103.86      118.28     20.42 o 
   7   7   3      842.16      780.72     67.44 o 
   8   7   3        1.07      -14.83     20.35 o 
   9   7   3       11.57      361.98    238.94 o 
  10   7   3        3.04       23.50     29.60 o 
  11   7   3      427.08      401.57     54.36 o 
  12   7   3       85.21       98.27     39.94 o 
  13   7   3       15.94      174.11     58.38 o 
   0   8   3     1666.38     1140.85    431.71 o 
   1   8   3     2758.35     2817.69    133.02 o 
   2   8   3     3038.93     2740.74    141.44 o 
   3   8   3     2215.59     2096.92    128.48 o 
   4   8   3     9388.33     8917.68    458.68 o 
   5   8   3      443.13      467.45     23.78 o 
   6   8   3      183.17      145.41     20.54 o 
   7   8   3       12.64        1.41     19.06 o 
   8   8   3     3085.60     2740.94    197.84 o 
   9   8   3       52.24       67.15     27.66 o 
  10   8   3     1479.88     1511.23     74.33 o 
  11   8   3       78.31       91.90     38.18 o 
  12   8   3       61.95       86.30     38.61 o 
  13   8   3      209.39      276.52     68.90 o 
   1   9   3       37.53       45.88      9.67 o 
   2   9   3      119.73      137.76     12.26 o 
   3   9   3      998.45      984.44     30.93 o 
   4   9   3        5.88        6.46     11.79 o 
   5   9   3     1461.52     1507.26     42.61 o 
   6   9   3      120.11      111.90     19.96 o 
   7   9   3      108.35      150.21     26.91 o 
   8   9   3      325.20      305.22     35.07 o 
   9   9   3        7.06       36.82     25.75 o 
  10   9   3      169.05      178.67     35.52 o 
  11   9   3        0.53       -0.63     29.38 o 
  12   9   3      187.97      205.54     52.62 o 
   0  10   3      150.41      112.98     15.90 o 
   1  10   3       17.57       30.21     10.63 o 
   2  10   3     1615.66     1458.99     43.21 o 
   3  10   3      623.35      696.60     27.23 o 
   4  10   3     1015.04      874.96     47.05 o 
   5  10   3      592.66      535.87     55.39 o 
   6  10   3     3111.83     3006.32    103.70 o 
   7  10   3       62.11       69.23     24.60 o 
   8  10   3        1.37       26.61     23.44 o 
   9  10   3        2.78       31.53     27.33 o 
  10  10   3      361.31      380.66     47.81 o 
  11  10   3       44.24       76.06     41.15 o 
  12  10   3      468.70      613.49     78.20 o 
   1  11   3      808.06      792.60     30.40 o 
   2  11   3      806.81      756.13     52.20 o 
   3  11   3       57.12       71.51     16.33 o 
   4  11   3       40.58       29.74     16.04 o 
   5  11   3      244.98      254.97     29.20 o 
   6  11   3       10.90        3.27     20.36 o 
   7  11   3     1162.70      945.72    103.12 o 
   8  11   3      124.58      131.95     31.86 o 
   9  11   3      109.85      106.13     33.91 o 
  10  11   3       76.71       85.62     35.49 o 
  11  11   3       31.34       65.41     37.77 o 
  12  11   3      170.78      216.36     75.43 o 
   0  12   3     6996.97     6968.99    222.90 o 
   1  12   3      570.56      573.52     27.97 o 
   2  12   3      648.55      719.27     31.91 o 
   3  12   3      445.57      418.71     25.88 o 
   4  12   3      199.78      207.49     26.05 o 
   5  12   3     1210.04     1179.17     55.49 o 
   6  12   3      111.51      106.38     27.00 o 
   7  12   3        6.44       25.94     25.72 o 
   8  12   3      114.61      114.55     28.97 o 
   9  12   3      119.06      140.92     37.38 o 
  10  12   3      451.80      425.67     56.37 o 
  11  12   3        0.63       33.52     41.14 o 
   1  13   3      215.95      210.63     23.86 o 
   2  13   3       95.82      109.80     20.20 o 
   3  13   3      116.00      105.84     21.12 o 
   4  13   3      670.95      654.21     37.58 o 
   5  13   3      819.18      838.16     47.46 o 
   6  13   3     1215.79     1206.60     57.35 o 
   7  13   3        4.15       42.08     25.16 o 
   8  13   3      101.16      136.58     37.93 o 
   9  13   3       51.62       32.46     34.71 o 
  10  13   3      448.08      473.56     58.84 o 
  11  13   3        7.88       28.55     43.92 o 
   0  14   3       30.35       44.84     26.78 o 
   1  14   3      390.60      416.62     30.82 o 
   2  14   3      564.96      614.60     38.45 o 
   3  14   3      148.50      128.13     23.41 o 
   4  14   3      137.39      107.82     26.85 o 
   5  14   3       22.57       33.05     25.18 o 
   6  14   3      246.53      243.95     36.77 o 
   7  14   3      200.40      146.49     38.55 o 
   8  14   3      142.88      178.94     41.79 o 
   9  14   3      113.02      147.95     42.54 o 
  10  14   3        9.94       30.80     39.32 o 
   1  15   3      860.56      869.31     50.09 o 
   2  15   3      920.64      862.12     51.11 o 
   3  15   3      642.78      567.73     59.58 o 
   4  15   3      111.52      146.59     27.55 o 
   5  15   3      315.80      279.28     37.03 o 
   6  15   3      123.74      177.15     41.21 o 
   7  15   3       11.20        8.78     32.73 o 
   8  15   3      129.49      209.07     46.98 o 
   9  15   3      623.98      602.16     72.07 o 
  10  15   3       73.47       63.70     51.52 o 
   0  16   3     1149.90     1131.24    100.61 o 
   1  16   3       14.75       40.70     24.67 o 
   2  16   3        0.71       35.26     24.16 o 
   3  16   3       62.03       67.47     27.80 o 
   4  16   3      187.29      167.02     34.26 o 
   5  16   3      627.61      388.15     97.41 o 
   6  16   3      265.18      289.34     49.42 o 
   7  16   3      211.23      199.93     46.46 o 
   8  16   3       18.08       35.90     41.85 o 
   9  16   3      150.42      120.33     49.05 o 
   1  17   3       39.12       69.86     30.31 o 
   2  17   3      117.64      109.29     30.08 o 
   3  17   3      169.16      206.28     36.26 o 
   4  17   3      552.21      512.95     59.09 o 
   5  17   3       27.12       78.68     40.05 o 
   6  17   3      120.71      134.34     46.10 o 
   7  17   3      287.50      279.11     61.90 o 
   8  17   3      130.97       93.37     63.88 o 
   0  18   3        7.72       48.38     44.10 o 
   1  18   3      347.94      303.91     45.32 o 
   2  18   3     1028.78     1034.75     72.83 o 
   3  18   3       39.66       60.44     32.64 o 
   4  18   3     1057.43     1117.47     85.85 o 
   5  18   3      107.21      174.25     48.29 o 
   6  18   3        0.07      -12.98     41.58 o 
   7  18   3      264.84      258.30     72.83 o 
   1  19   3      914.70     1046.26     76.61 o 
   2  19   3        2.46       -9.99     36.66 o 
   3  19   3      241.39      215.08     60.39 o 
   4  19   3      247.12      329.71     54.12 o 
   5  19   3       23.12       31.56     48.39 o 
   6  19   3        1.57       16.89     47.64 o 
   0  20   3      206.21      175.71     61.87 o 
   1  20   3       47.28       34.16     37.77 o 
   2  20   3      369.28      439.06     61.15 o 
   3  20   3      234.54      264.84     68.23 o 
   4  20   3      484.23      602.21     96.25 o 
   5  20   3       27.36       16.80     62.64 o 
   1  21   3       44.33       40.72     40.39 o 
   2  21   3      184.61      260.42     54.28 o 
   3  21   3       61.84      110.15     58.11 o 
   0   0   4     2926.96     2375.18    389.58 o 
   1   0   4    30889.43    31159.02    394.15 o 
   2   0   4    18459.52    18171.06    160.15 o 
   3   0   4      182.19      130.71     32.75 o 
   4   0   4     7051.74     7276.09    113.42 o 
   5   0   4     1527.02     1558.21     50.72 o 
   6   0   4       65.94       69.58     31.17 o 
   7   0   4        3.10        8.81     15.52 o 
   8   0   4      225.44      225.64     39.70 o 
   9   0   4      491.38      547.76     59.00 o 
  10   0   4     4515.94     4174.77    193.45 o 
  11   0   4     1473.16     1367.20    118.74 o 
  12   0   4        8.35       -2.68     47.83 o 
  13   0   4       22.52       38.49     54.00 o 
   1   1   4     1026.78      980.62     20.01 o 
   2   1   4     1660.56     1741.88     29.53 o 
   3   1   4      159.07      158.60     10.21 o 
   4   1   4       14.91       24.54      6.74 o 
   5   1   4     1657.81     1389.65    171.30 o 
   6   1   4       90.61      104.97     11.69 o 
   7   1   4       81.03       70.95     15.63 o 
   8   1   4       47.34       45.18     18.97 o 
   9   1   4       20.68       36.00     22.93 o 
  10   1   4        0.05        6.09     27.93 o 
  11   1   4       46.25       76.83     33.87 o 
  12   1   4       46.45       76.45     37.31 o 
  13   1   4        1.77       53.59     42.83 o 
   0   2   4    17660.79    17723.24    206.08 o 
   1   2   4     8138.59     8219.57     52.08 o 
   2   2   4    34222.66    34652.18    150.57 o 
   3   2   4      793.90      789.93     20.34 o 
   4   2   4     5768.35     5706.45     75.72 o 
   5   2   4      594.46      618.78     26.60 o 
   6   2   4     2679.19     2658.70     57.78 o 
   7   2   4      224.86      171.93     23.76 o 
   8   2   4      150.61      172.52     23.15 o 
   9   2   4       11.00       35.63     22.60 o 
  10   2   4     1514.79     1571.10     85.27 o 
  11   2   4        0.59        3.34     26.32 o 
  12   2   4      626.03      628.16     70.97 o 
  13   2   4       28.26       12.65     47.17 o 
   1   3   4        2.17       -0.12      5.52 o 
   2   3   4      802.48      885.47     18.25 o 
   3   3   4     6335.45     6422.11     68.43 o 
   4   3   4     1891.08     1672.65    133.93 o 
   5   3   4      627.69      659.04     27.85 o 
   6   3   4      157.71      184.85     18.47 o 
   7   3   4      751.79      794.12     38.06 o 
   8   3   4      980.73      890.05     61.63 o 
   9   3   4     3347.37     2688.97    372.65 o 
  10   3   4      184.35      176.85     34.25 o 
  11   3   4      321.47      274.59     44.85 o 
  12   3   4      302.36      380.03     59.99 o 
  13   3   4       42.00      103.48     46.47 o 
   0   4   4    28704.88    29192.92    171.97 o 
   1   4   4     2029.32     2061.65     31.69 o 
   2   4   4     3525.58     3547.96     49.89 o 
   3   4   4      403.98      386.61     19.24 o 
   4   4   4      188.13      122.93     13.58 o 
   5   4   4       30.23       38.66     13.50 o 
   6   4   4     1158.86     1055.53     44.28 o 
   7   4   4        0.17        1.90     15.47 o 
   8   4   4     1763.17     1626.53     61.83 o 
   9   4   4        2.53        8.81     25.57 o 
  10   4   4     1184.41     1066.01     73.86 o 
  11   4   4        1.50       21.40     32.69 o 
  12   4   4      689.95      693.54     68.36 o 
  13   4   4      166.73      165.32     46.97 o 
   1   5   4     3682.31     3770.92     48.50 o 
   2   5   4      568.96      580.67     21.88 o 
   3   5   4      834.68      973.15     27.06 o 
   4   5   4     3066.44     2960.28    197.74 o 
   5   5   4      795.97      817.46     37.14 o 
   6   5   4      973.45      985.17     43.66 o 
   7   5   4       10.52       18.82     17.48 o 
   8   5   4      884.19      876.11     47.62 o 
   9   5   4       50.15       47.54     24.47 o 
  10   5   4       84.50       58.74     30.52 o 
  11   5   4     1083.41      996.94     77.35 o 
  12   5   4      357.07      357.08     51.69 o 
  13   5   4       11.56       28.80     41.10 o 
   0   6   4     9930.20     9988.07    151.50 o 
   1   6   4     2112.22     2241.05     40.36 o 
   2   6   4     3520.44     3685.18     46.50 o 
   3   6   4     2477.41     2595.61     42.48 o 
   4   6   4      259.36      232.11     16.50 o 
   5   6   4       98.95       56.44     14.85 o 
   6   6   4       32.05       51.60     17.78 o 
   7   6   4      191.23      176.62     26.23 o 
   8   6   4     2070.38     2041.43     80.05 o 
   9   6   4      144.41      141.91     33.01 o 
  10   6   4       96.22      116.48     38.24 o 
  11   6   4     1234.99     1084.53     80.92 o 
  12   6   4      107.47      144.67     42.92 o 
  13   6   4       84.47       80.60     47.99 o 
   1   7   4      132.57      110.43     12.18 o 
   2   7   4        8.61       17.77     12.97 o 
   3   7   4     1940.32     2133.14     41.84 o 
   4   7   4        7.08       14.25      9.83 o 
   5   7   4     1396.50     1352.57     36.09 o 
   6   7   4     2902.29     2824.94     71.22 o 
   7   7   4     2333.79     2315.85     72.60 o 
   8   7   4      783.24      707.14     50.76 o 
   9   7   4      408.12      316.31     41.08 o 
  10   7   4        9.14       44.15     32.24 o 
  11   7   4       55.20       53.89     34.16 o 
  12   7   4        4.29       -2.01     34.91 o 
  13   7   4       15.07       10.36     48.36 o 
   0   8   4     7624.53     8269.18    143.43 o 
   1   8   4     2119.49     2241.29     45.73 o 
   2   8   4      479.48      588.95     24.19 o 
   3   8   4      236.64      292.93     17.35 o 
   4   8   4      111.25      121.00     14.03 o 
   5   8   4       49.34       55.76     14.38 o 
   6   8   4        0.28       -8.16     15.00 o 
   7   8   4       33.77       39.64     21.16 o 
   8   8   4      458.35      443.94     40.48 o 
   9   8   4      167.45      125.49     29.44 o 
  10   8   4        6.91       24.15     30.11 o 
  11   8   4       22.06       35.65     32.23 o 
  12   8   4      364.73      352.40     55.66 o 
   1   9   4        1.33       11.98     10.37 o 
   2   9   4      753.92      731.50     69.84 o 
   3   9   4      604.42      558.89     22.72 o 
   4   9   4      248.04      274.00     19.22 o 
   5   9   4        1.71       14.29     13.65 o 
   6   9   4       80.04      105.18     22.81 o 
   7   9   4     1373.95     1284.76     55.33 o 
   8   9   4       89.33       71.03     25.28 o 
   9   9   4      101.83      109.04     29.56 o 
  10   9   4        4.70      -13.46     26.80 o 
  11   9   4       50.28       30.08     32.73 o 
  12   9   4       25.28       44.64     39.89 o 
   0  10   4      861.44      583.15    196.28 o 
   1  10   4       17.72       27.68     11.50 o 
   2  10   4       82.84       77.83     14.00 o 
   3  10   4       90.57       96.82     15.06 o 
   4  10   4      461.07      460.57     33.46 o 
   5  10   4      518.31      535.87     33.47 o 
   6  10   4      143.88      170.21     27.08 o 
   7  10   4      317.29      324.73     37.89 o 
   8  10   4      555.88      580.71     49.07 o 
   9  10   4      108.50      108.76     30.45 o 
  10  10   4        8.23        8.75     28.74 o 
  11  10   4        6.39       -7.13     34.27 o 
  12  10   4      116.00      176.00     54.64 o 
   1  11   4      732.36      640.96     46.09 o 
   2  11   4      153.77      153.08     17.59 o 
   3  11   4     1449.27     1376.03     44.28 o 
   4  11   4      930.29      902.96     42.34 o 
   5  11   4       88.07       67.05     21.37 o 
   6  11   4        0.08       14.73     20.89 o 
   7  11   4       53.58       84.83     27.28 o 
   8  11   4       68.30       51.15     27.73 o 
   9  11   4      296.63      328.38     42.82 o 
  10  11   4      176.20      194.84     38.13 o 
  11  11   4      142.27      183.02     44.57 o 
  12  11   4      130.50      121.58     61.48 o 
   0  12   4     2896.86     2778.48    152.39 o 
   1  12   4       85.01      117.01     19.35 o 
   2  12   4     3063.48     3073.26     68.37 o 
   3  12   4        0.32       12.17     16.38 o 
   4  12   4     1952.58     1892.91     61.65 o 
   5  12   4     1458.82     1410.09     60.99 o 
   6  12   4     1507.57     1428.85     81.31 o 
   7  12   4        0.35       17.35     25.39 o 
   8  12   4      847.81      859.59     61.35 o 
   9  12   4      257.46      235.75     40.59 o 
  10  12   4      131.52      218.73     40.93 o 
  11  12   4       35.33       75.32     46.07 o 
   1  13   4      244.86      236.61     24.70 o 
   2  13   4      318.77      241.96     32.75 o 
   3  13   4      858.21      888.81     47.95 o 
   4  13   4      264.82      268.32     29.59 o 
   5  13   4      359.97      356.26     35.49 o 
   6  13   4       51.25       41.74     27.17 o 
   7  13   4      314.98      231.83     37.18 o 
   8  13   4      354.78      309.04     39.62 o 
   9  13   4       36.36      104.22     37.30 o 
  10  13   4       53.60       21.06     45.07 o 
  11  13   4       83.97      122.23     53.06 o 
   0  14   4     3148.31     3117.81    107.17 o 
   1  14   4      289.28      313.81     30.05 o 
   2  14   4     2555.61     2373.21     72.92 o 
   3  14   4        7.12       28.71     21.93 o 
   4  14   4       28.28       47.51     22.10 o 
   5  14   4      156.29      136.85     28.62 o 
   6  14   4      723.82      814.76     63.41 o 
   7  14   4        0.73       16.75     27.08 o 
   8  14   4       21.85       27.17     35.99 o 
   9  14   4        6.91       12.45     35.70 o 
  10  14   4      810.90      963.09     82.80 o 
   1  15   4       70.24       89.84     24.10 o 
   2  15   4     1622.29     1580.48     67.70 o 
   3  15   4       47.42       82.65     24.40 o 
   4  15   4      484.01      414.68     41.22 o 
   5  15   4       47.81       68.24     28.04 o 
   6  15   4      103.44      131.01     34.96 o 
   7  15   4       40.90       55.89     35.91 o 
   8  15   4       14.87      -25.64     33.90 o 
   9  15   4       22.80       18.42     41.44 o 
  10  15   4       17.43       71.92     50.44 o 
   0  16   4      269.84      302.09     61.82 o 
   1  16   4      101.84      143.43     32.77 o 
   2  16   4     1323.81     1346.55     65.02 o 
   3  16   4      514.99      409.28     45.76 o 
   4  16   4     4052.72     3585.15    321.56 o 
   5  16   4      805.60      731.19     70.92 o 
   6  16   4     1180.31     1287.22     93.52 o 
   7  16   4      130.18       93.09     40.26 o 
   8  16   4      238.28      284.01     62.69 o 
   9  16   4      302.75      357.74     63.10 o 
   1  17   4      468.36      536.80     53.58 o 
   2  17   4      686.80      706.99     60.07 o 
   3  17   4       62.18       53.99     27.89 o 
   4  17   4      341.04      261.32     42.84 o 
   5  17   4      435.64      429.95     57.55 o 
   6  17   4        2.49        5.97     40.78 o 
   7  17   4       10.66       53.58     41.92 o 
   8  17   4       84.75      103.72     47.77 o 
   0  18   4      216.27      265.53     59.43 o 
   1  18   4      715.03      678.78     60.20 o 
   2  18   4      246.42      315.01     46.68 o 
   3  18   4       28.89       48.41     33.68 o 
   4  18   4      402.77      393.05     58.15 o 
   5  18   4        5.26        4.69     40.09 o 
   6  18   4      190.03      221.58     58.94 o 
   7  18   4        1.89       66.46     48.72 o 
   1  19   4      151.04      172.39     40.02 o 
   2  19   4      868.46      866.09     71.32 o 
   3  19   4        4.25       11.48     40.99 o 
   4  19   4       30.10       77.11     48.33 o 
   5  19   4      341.41      337.79     64.52 o 
   6  19   4       13.87        1.46     48.00 o 
   0  20   4     1028.55     1170.98    118.03 o 
   1  20   4        3.24       14.23     34.93 o 
   2  20   4        1.28      -19.47     37.17 o 
   3  20   4        3.18       48.53     44.19 o 
   4  20   4       72.08       91.49     57.17 o 
   5  20   4       18.47        4.31     62.27 o 
   1  21   4        9.30       13.02     41.07 o 
   2  21   4        5.24       54.75     47.27 o 
   3  21   4        1.93       23.15     45.52 o 
   1   1   5    23964.92    24352.29    165.87 o 
   2   1   5     3827.76     3704.95     46.51 o 
   3   1   5     3310.78     3381.91     50.77 o 
   4   1   5      255.09      341.73     16.51 o 
   5   1   5     3288.27     3128.91     49.20 o 
   6   1   5       56.97       53.51     10.52 o 
   7   1   5     1625.95     1547.16     50.51 o 
   8   1   5      491.17      467.89     36.95 o 
   9   1   5      691.43      745.56     47.96 o 
  10   1   5      118.53      137.57     34.99 o 
  11   1   5       27.96       24.05     30.87 o 
  12   1   5        3.08        3.73     35.44 o 
  13   1   5      720.37      811.26     76.45 o 
   0   2   5     1519.87     1494.93     42.21 o 
   1   2   5       44.28       48.57      7.65 o 
   2   2   5      148.33      153.68     10.53 o 
   3   2   5     2765.84     2866.81     41.97 o 
   4   2   5     2056.98     2064.85     36.58 o 
   5   2   5       34.60       37.56     11.92 o 
   6   2   5      769.02      797.58     33.36 o 
   7   2   5      324.65      323.91     25.03 o 
   8   2   5       51.37       33.12     16.54 o 
   9   2   5     1470.66     1229.94     85.42 o 
  10   2   5      722.74      778.24     61.59 o 
  11   2   5      198.60      194.18     40.52 o 
  12   2   5       49.58       12.31     35.38 o 
  13   2   5      249.93      223.25     54.53 o 
   1   3   5      244.88      243.41      9.93 o 
   2   3   5       12.35       14.61      5.26 o 
   3   3   5    16541.02    17264.11    106.97 o 
   4   3   5     2425.86     2612.58     49.95 o 
   5   3   5     4713.22     4076.87    352.26 o 
   6   3   5      222.65      272.61     21.53 o 
   7   3   5     1510.20     1439.21     48.01 o 
   8   3   5       16.58       28.58     18.10 o 
   9   3   5       44.25       54.26     23.93 o 
  10   3   5       30.23        3.50     24.44 o 
  11   3   5      743.19      784.83     68.03 o 
  12   3   5       22.22       14.49     38.92 o 
  13   3   5      158.30      224.73     61.78 o 
   0   4   5     2010.16     2127.12     43.53 o 
   1   4   5     3886.80     3904.93     47.71 o 
   2   4   5      226.38      291.99     15.02 o 
   3   4   5     5033.73     5200.68     69.87 o 
   4   4   5      167.63      194.29     15.47 o 
   5   4   5      581.50      597.14     49.85 o 
   6   4   5     1221.44     1293.07     42.99 o 
   7   4   5        8.54       15.65     15.57 o 
   8   4   5      630.18      640.38     38.72 o 
   9   4   5     3729.95     3689.88    125.26 o 
  10   4   5        0.51       22.69     27.05 o 
  11   4   5       35.31       72.96     33.37 o 
  12   4   5       14.01       12.68     35.96 o 
  13   4   5        5.57       24.82     50.12 o 
   1   5   5     8667.38     8823.56     76.44 o 
   2   5   5     1100.70     1139.72     30.39 o 
   3   5   5      102.01       80.66      9.76 o 
   4   5   5     1249.99     1442.17     35.31 o 
   5   5   5        0.12        6.41     13.04 o 
   6   5   5      115.37      106.63     19.49 o 
   7   5   5      392.48      408.31     33.36 o 
   8   5   5     1669.81     1732.25     65.88 o 
   9   5   5      173.09      242.25     38.93 o 
  10   5   5       68.58       80.22     30.72 o 
  11   5   5        0.07      -16.57     30.00 o 
  12   5   5        1.17      -12.36     34.42 o 
  13   5   5       43.49       71.74     45.64 o 
   0   6   5    11560.14    11972.22    155.41 o 
   1   6   5       37.99       53.71      9.32 o 
   2   6   5      137.00      151.45     12.89 o 
   3   6   5      959.77     1105.81     35.27 o 
   4   6   5      871.52      958.29     28.17 o 
   5   6   5      556.10      543.47     30.35 o 
   6   6   5      103.33       95.30     18.82 o 
   7   6   5      149.05      142.76     24.65 o 
   8   6   5       73.53       61.11     21.41 o 
   9   6   5      642.64      696.28     53.70 o 
  10   6   5      174.01      194.71     38.63 o 
  11   6   5      478.16      449.66     56.87 o 
  12   6   5      428.90      444.64     58.42 o 
  13   6   5       17.68        4.48     44.51 o 
   1   7   5     1279.45     1318.09     37.65 o 
   2   7   5     1053.33     1077.26     38.53 o 
   3   7   5      162.67      190.35     16.56 o 
   4   7   5      331.87      400.49     19.45 o 
   5   7   5        8.46       22.38     11.11 o 
   6   7   5      139.29      135.98     21.55 o 
   7   7   5      304.61      292.91     28.32 o 
   8   7   5        8.60       16.54     20.49 o 
   9   7   5      324.45      312.99     43.06 o 
  10   7   5      207.10      231.44     41.21 o 
  11   7   5       38.84       41.94     34.64 o 
  12   7   5        2.98        1.43     36.29 o 
  13   7   5       28.57       73.19     53.84 o 
   0   8   5       63.32       63.99     20.50 o 
   1   8   5     2431.49     2587.89     48.93 o 
   2   8   5        1.98       23.39     10.54 o 
   3   8   5      974.27     1039.67     27.98 o 
   4   8   5        0.18        7.01     11.00 o 
   5   8   5     1609.84     1506.20     53.32 o 
   6   8   5      493.11      521.14     35.95 o 
   7   8   5     3880.60     3724.58     94.66 o 
   8   8   5       24.26       24.61     22.35 o 
   9   8   5     1730.29     1414.62     69.36 o 
  10   8   5      275.18      313.35     44.62 o 
  11   8   5      283.68      230.89     46.24 o 
  12   8   5       82.16      125.17     43.24 o 
   1   9   5       84.78      103.15     13.43 o 
   2   9   5      138.54      152.24     16.70 o 
   3   9   5        2.72        9.98     10.61 o 
   4   9   5      862.12      901.59     30.48 o 
   5   9   5      297.87      213.65     32.58 o 
   6   9   5      243.86      214.30     25.82 o 
   7   9   5     7338.05     7028.35    124.75 o 
   8   9   5      960.49      974.69     56.54 o 
   9   9   5      198.50      199.58     35.33 o 
  10   9   5       53.69       64.31     35.14 o 
  11   9   5       48.53      104.46     38.20 o 
  12   9   5      163.29      141.80     50.69 o 
   0  10   5     1417.70     1396.13     66.92 o 
   1  10   5       36.49       41.14     12.39 o 
   2  10   5      463.13      386.67     23.88 o 
   3  10   5      121.89      127.12     17.10 o 
   4  10   5      767.00      766.53     38.24 o 
   5  10   5       11.58       17.54     18.93 o 
   6  10   5       36.96       49.99     21.32 o 
   7  10   5      211.70      202.04     29.96 o 
   8  10   5      512.81      530.25     47.91 o 
   9  10   5      265.39      272.37     39.54 o 
  10  10   5       25.59       81.63     33.05 o 
  11  10   5      316.66      255.24     48.46 o 
  12  10   5        4.45      -23.11     47.53 o 
   1  11   5     1641.39     1368.50    128.59 o 
   2  11   5        0.20       11.92     13.88 o 
   3  11   5       14.65       11.76     14.88 o 
   4  11   5      552.11      512.50     33.94 o 
   5  11   5      999.25      857.23     98.43 o 
   6  11   5      282.76      284.92     32.83 o 
   7  11   5      351.16      348.64     40.10 o 
   8  11   5       62.30       74.05     28.69 o 
   9  11   5      361.23      355.70     45.17 o 
  10  11   5       13.88        3.72     29.71 o 
  11  11   5       44.20       96.10     37.50 o 
   0  12   5      368.63      255.01     94.87 o 
   1  12   5      346.60      327.76     26.37 o 
   2  12   5       63.40       60.81     19.63 o 
   3  12   5      431.42      420.42     30.57 o 
   4  12   5       18.79       27.57     18.27 o 
   5  12   5        9.92       36.29     21.93 o 
   6  12   5      106.60      107.62     27.09 o 
   7  12   5      258.13      186.14     34.96 o 
   8  12   5      149.70      146.14     32.76 o 
   9  12   5      279.00      374.62     44.84 o 
  10  12   5       41.94       52.10     33.07 o 
  11  12   5       54.74      128.29     45.63 o 
   1  13   5      865.60      715.49     75.12 o 
   2  13   5     1500.39     1512.05     60.65 o 
   3  13   5     3477.45     3455.32     91.88 o 
   4  13   5      355.95      383.82     35.62 o 
   5  13   5     4525.83     4050.24    154.89 o 
   6  13   5        5.96       45.85     25.11 o 
   7  13   5      493.88      494.09     62.81 o 
   8  13   5      363.18      384.42     46.93 o 
   9  13   5      708.01      644.21     58.38 o 
  10  13   5      302.52      279.64     48.87 o 
  11  13   5      336.47      354.24     78.64 o 
   0  14   5       58.55       74.62     31.43 o 
   1  14   5       29.99       33.06     19.38 o 
   2  14   5      144.55       99.23     22.14 o 
   3  14   5      814.09      806.38     48.26 o 
   4  14   5      307.93      313.84     34.15 o 
   5  14   5     1018.33     1056.84     62.55 o 
   6  14   5       41.69       42.81     28.08 o 
   7  14   5      329.98      304.19     48.12 o 
   8  14   5      129.64      160.56     38.28 o 
   9  14   5       30.78       34.31     41.34 o 
  10  14   5      133.10      142.24     51.70 o 
   1  15   5     1684.17     1619.79     63.84 o 
   2  15   5        0.11       12.29     20.90 o 
   3  15   5      431.45      406.43     40.00 o 
   4  15   5      176.73      159.97     32.64 o 
   5  15   5      635.50      639.83     53.55 o 
   6  15   5        0.28       18.37     29.94 o 
   7  15   5      154.86      181.80     41.45 o 
   8  15   5       21.17       26.49     36.63 o 
   9  15   5      416.21      441.60     65.62 o 
   0  16   5      432.93      382.79     83.50 o 
   1  16   5        8.42       26.99     26.15 o 
   2  16   5       46.11       48.03     24.35 o 
   3  16   5      278.60      240.11     38.74 o 
   4  16   5        0.00        7.79     26.60 o 
   5  16   5      449.88      374.88     44.72 o 
   6  16   5        1.81       37.27     32.58 o 
   7  16   5      114.43      115.15     43.05 o 
   8  16   5      280.81      303.30     55.41 o 
   9  16   5      338.83      389.85     66.15 o 
   1  17   5      838.60      833.54     65.60 o 
   2  17   5      104.08      152.25     36.37 o 
   3  17   5     3637.02     2817.93    447.55 o 
   4  17   5      271.81      296.29     45.90 o 
   5  17   5      380.30      491.91     51.18 o 
   6  17   5       11.06        8.98     36.88 o 
   7  17   5      475.95      542.77     69.70 o 
   8  17   5        7.11        4.13     41.76 o 
   0  18   5       17.96       34.94     42.87 o 
   1  18   5      187.19      122.66     34.26 o 
   2  18   5      149.06      184.18     38.41 o 
   3  18   5      613.73      523.96     60.45 o 
   4  18   5      192.13      247.19     48.57 o 
   5  18   5      239.94      251.22     55.70 o 
   6  18   5      275.18      382.27     66.70 o 
   7  18   5       12.19       25.75     48.80 o 
   1  19   5       13.98       20.77     30.38 o 
   2  19   5      170.05      167.19     40.68 o 
   3  19   5      328.36      343.08     52.75 o 
   4  19   5      140.23      114.36     50.21 o 
   5  19   5       68.75      107.54     61.46 o 
   6  19   5        4.03        5.52     60.72 o 
   0  20   5       24.03       68.50     65.98 o 
   1  20   5       97.95      122.58     39.95 o 
   2  20   5       11.57       -4.33     37.27 o 
   3  20   5      568.95      560.54     78.33 o 
   4  20   5       66.34       76.37     51.28 o 
   5  20   5      189.69      238.13     79.23 o 
   1  21   5      881.66      842.54     84.61 o 
   2  21   5      175.27      260.41     64.94 o 
   3  21   5       53.56      162.76     63.51 o 
   0   0   6      171.45      129.81     19.05 o 
   1   0   6     2217.54     1974.05    215.42 o 
   2   0   6      272.34      248.09     20.00 o 
   3   0   6      377.85      454.25     27.24 o 
   4   0   6      728.61      591.04     53.06 o 
   5   0   6        1.39        7.81     12.70 o 
   6   0   6     8481.42     8481.75    280.52 o 
   7   0   6     3645.86     3754.19     92.46 o 
   8   0   6        8.76       45.13     28.78 o 
   9   0   6      525.80      630.30     63.64 o 
  10   0   6     3399.06     3351.90    144.92 o 
  11   0   6       15.94       26.63     48.71 o 
  12   0   6      132.86      146.20     61.50 o 
  13   0   6      557.38      565.17     96.38 o 
   1   1   6      587.84      598.85     19.52 o 
   2   1   6     3934.63     4014.59     52.10 o 
   3   1   6        5.44       10.70      7.59 o 
   4   1   6      444.76      470.94     20.67 o 
   5   1   6       36.79       42.89     10.00 o 
   6   1   6      466.02      456.14     22.17 o 
   7   1   6      346.03      242.04     41.64 o 
   8   1   6      726.94      643.92     69.51 o 
   9   1   6      174.18      168.82     30.02 o 
  10   1   6      363.90      351.07     46.70 o 
  11   1   6        1.00        3.32     31.66 o 
  12   1   6       29.92       54.01     37.42 o 
  13   1   6      188.14      176.41     55.40 o 
   0   2   6       18.01       20.00      9.48 o 
   1   2   6        4.24       14.87      6.89 o 
   2   2   6     9324.24     9452.26     77.33 o 
   3   2   6      351.94      351.57     17.03 o 
   4   2   6      163.65      156.43     12.84 o 
   5   2   6      650.77      695.03     29.27 o 
   6   2   6      162.21      139.49     17.20 o 
   7   2   6       96.03      114.81     18.39 o 
   8   2   6      192.20      176.56     27.23 o 
   9   2   6      104.31       87.67     26.42 o 
  10   2   6     2727.73     2213.33    384.36 o 
  11   2   6      116.43      127.10     36.74 o 
  12   2   6      289.20      252.88     53.65 o 
  13   2   6        0.27       11.97     48.51 o 
   1   3   6     2791.19     2949.83     40.96 o 
   2   3   6      939.40      955.66     22.83 o 
   3   3   6     1067.70     1163.77     27.55 o 
   4   3   6     4040.78     4537.90     58.30 o 
   5   3   6     1171.06     1182.01     38.10 o 
   6   3   6     1077.80      955.14     74.41 o 
   7   3   6     1458.18     1432.05     48.74 o 
   8   3   6      387.25      423.32     31.23 o 
   9   3   6        0.13       38.81     22.80 o 
  10   3   6      499.17      535.54     50.40 o 
  11   3   6     1060.16     1059.37     85.06 o 
  12   3   6      156.51      121.27     43.70 o 
  13   3   6      191.30      259.15     59.31 o 
   0   4   6     3458.50     3473.94     70.99 o 
   1   4   6     1588.93     1563.91     32.60 o 
   2   4   6     4962.71     5124.37     62.26 o 
   3   4   6     1723.67     1766.63     32.59 o 
   4   4   6     3521.77     3575.81     57.49 o 
   5   4   6      876.95      819.51     32.26 o 
   6   4   6      948.44      826.94     58.10 o 
   7   4   6      432.37      456.98     30.20 o 
   8   4   6     7056.66     6997.09    119.67 o 
   9   4   6      562.21      593.16     45.09 o 
  10   4   6      384.22      405.66     49.92 o 
  11   4   6       65.15       79.31     33.78 o 
  12   4   6      113.94      116.28     44.13 o 
  13   4   6       35.14       62.78     58.42 o 
   1   5   6        4.36       33.30      7.44 o 
   2   5   6      294.44      300.76     16.26 o 
   3   5   6    12235.17    12828.43    116.91 o 
   4   5   6      845.57      805.87     32.27 o 
   5   5   6     1419.98     1300.43     43.52 o 
   6   5   6       17.50        5.12     15.35 o 
   7   5   6       26.37       26.82     19.24 o 
   8   5   6      137.64      133.87     25.73 o 
   9   5   6      285.00      241.47     42.86 o 
  10   5   6      311.34      343.17     46.23 o 
  11   5   6      336.39      399.57     52.43 o 
  12   5   6      422.00      480.03     59.82 o 
  13   5   6       59.74      128.79     57.58 o 
   0   6   6      146.41      174.04     16.45 o 
   1   6   6      101.78      129.87     14.09 o 
   2   6   6      440.72      508.97     21.67 o 
   3   6   6     2038.76     2196.24     48.78 o 
   4   6   6      317.43      348.95     19.55 o 
   5   6   6      964.33      960.18     40.34 o 
   6   6   6      214.48      221.15     24.76 o 
   7   6   6       60.16       81.58     20.79 o 
   8   6   6     1417.70     1305.64     59.22 o 
   9   6   6       23.80       29.40     25.34 o 
  10   6   6        3.62       15.11     29.31 o 
  11   6   6       13.15       39.14     33.15 o 
  12   6   6        0.39       43.72     46.51 o 
  13   6   6        5.31        7.52     47.46 o 
   1   7   6     9352.33     9802.74     92.50 o 
   2   7   6      304.12      292.84     22.61 o 
   3   7   6     1063.63      959.94     34.05 o 
   4   7   6      203.17      212.76     18.17 o 
   5   7   6     1276.07     1347.34     36.03 o 
   6   7   6       12.90       25.57     17.70 o 
   7   7   6      288.52      299.63     30.01 o 
   8   7   6       16.37       20.50     20.30 o 
   9   7   6     2247.51     2131.86     82.65 o 
  10   7   6      515.86      497.82     61.34 o 
  11   7   6      114.58      149.61     41.14 o 
  12   7   6      142.10      194.29     54.32 o 
   0   8   6      484.75      473.77     37.53 o 
   1   8   6     5173.29     5251.03     69.90 o 
   2   8   6      396.73      465.62     28.16 o 
   3   8   6      213.91      213.22     18.07 o 
   4   8   6      303.16      335.95     22.36 o 
   5   8   6     1083.94     1114.95     39.30 o 
   6   8   6      448.88      466.36     33.85 o 
   7   8   6      146.30      120.28     23.61 o 
   8   8   6      414.93      423.91     38.63 o 
   9   8   6       32.27       13.38     24.90 o 
  10   8   6        3.42       -8.48     29.00 o 
  11   8   6       50.87       89.76     40.48 o 
  12   8   6       18.71       48.89     39.44 o 
   1   9   6     2511.63     2385.88     55.12 o 
   2   9   6      967.58     1062.42     33.61 o 
   3   9   6      837.73      746.69     38.39 o 
   4   9   6      115.19      119.02     17.03 o 
   5   9   6      903.82      939.13     45.08 o 
   6   9   6       27.96       24.13     19.74 o 
   7   9   6      583.08      593.20     47.85 o 
   8   9   6        0.29       14.51     24.46 o 
   9   9   6      746.69      660.02     55.65 o 
  10   9   6      359.40      295.73     47.22 o 
  11   9   6       86.77      125.62     42.78 o 
  12   9   6      291.32      284.39     54.76 o 
   0  10   6     8791.18     9154.53    170.76 o 
   1  10   6       33.57       37.74     12.45 o 
   2  10   6        7.93       18.43     15.20 o 
   3  10   6      317.03      327.71     26.52 o 
   4  10   6      105.88      142.87     21.85 o 
   5  10   6     1118.64     1097.27     53.43 o 
   6  10   6       49.38       49.08     22.30 o 
   7  10   6      308.46      300.62     35.38 o 
   8  10   6      551.43      541.12     49.49 o 
   9  10   6       21.17       62.33     28.75 o 
  10  10   6       20.04       16.07     33.25 o 
  11  10   6       13.37       66.80     37.99 o 
  12  10   6      413.18      391.42     63.43 o 
   1  11   6     1190.02     1133.96     45.38 o 
   2  11   6        0.32        6.62     14.27 o 
   3  11   6      740.05      700.34     38.06 o 
   4  11   6       20.61       34.03     17.69 o 
   5  11   6      776.50      806.45     47.47 o 
   6  11   6       13.40        3.16     20.88 o 
   7  11   6     1587.60     1611.26     71.19 o 
   8  11   6       44.34       40.79     25.66 o 
   9  11   6       98.16       64.07     31.50 o 
  10  11   6       52.18       92.29     34.76 o 
  11  11   6      152.47      175.34     46.94 o 
   0  12   6       33.04       74.30     27.17 o 
   1  12   6     1100.86     1078.14     53.07 o 
   2  12   6     1048.88      877.63     53.41 o 
   3  12   6        2.11       14.17     19.76 o 
   4  12   6       48.94       63.84     20.66 o 
   5  12   6       20.88        3.99     21.33 o 
   6  12   6       83.53       98.48     27.49 o 
   7  12   6        4.15       27.01     25.31 o 
   8  12   6      829.79      839.65     62.46 o 
   9  12   6      111.73       91.62     32.51 o 
  10  12   6      126.10      149.58     39.27 o 
  11  12   6       89.34      182.78     55.25 o 
   1  13   6      212.52      170.53     24.52 o 
   2  13   6      288.97      217.01     35.18 o 
   3  13   6        0.49        0.29     19.29 o 
   4  13   6      377.00      344.49     41.42 o 
   5  13   6       41.68       67.87     26.41 o 
   6  13   6        3.28       10.99     23.55 o 
   7  13   6      735.95      656.36     54.28 o 
   8  13   6      256.35      172.35     37.80 o 
   9  13   6       71.27      122.36     41.50 o 
  10  13   6      104.31      136.12     43.45 o 
   0  14   6      528.82      331.04    118.99 o 
   1  14   6      238.37      230.68     28.56 o 
   2  14   6     4371.50     4129.64    103.75 o 
   3  14   6      237.95      262.38     32.77 o 
   4  14   6       14.34       39.61     25.49 o 
   5  14   6        6.14       32.84     25.56 o 
   6  14   6      765.03      552.39    133.25 o 
   7  14   6      355.73      300.39     47.58 o 
   8  14   6       25.70        3.68     34.40 o 
   9  14   6      243.23      243.81     52.25 o 
  10  14   6      491.84      483.44     73.09 o 
   1  15   6        7.46       26.21     22.58 o 
   2  15   6      575.27      524.25     39.26 o 
   3  15   6       14.97       19.32     23.97 o 
   4  15   6      316.39      314.80     38.96 o 
   5  15   6       27.16       39.06     29.20 o 
   6  15   6        0.05       12.73     28.06 o 
   7  15   6       32.63       30.01     35.17 o 
   8  15   6        2.32       11.97     33.58 o 
   9  15   6       16.74       31.74     39.75 o 
   0  16   6      137.54      151.40     42.32 o 
   1  16   6      202.85      213.24     32.32 o 
   2  16   6        6.43        8.92     23.38 o 
   3  16   6      247.99      289.10     36.42 o 
   4  16   6     1701.40     1720.36     84.00 o 
   5  16   6       11.90        0.72     25.62 o 
   6  16   6       36.79      101.63     35.24 o 
   7  16   6       43.56       27.59     33.32 o 
   8  16   6       28.78       19.99     40.68 o 
   9  16   6       32.06       43.48     50.74 o 
   1  17   6      494.51      436.79     48.06 o 
   2  17   6      162.26      172.30     37.48 o 
   3  17   6       53.25       52.74     28.89 o 
   4  17   6      235.87      208.43     41.20 o 
   5  17   6       80.11      118.86     33.92 o 
   6  17   6       41.39       64.53     38.42 o 
   7  17   6      566.39      596.18     71.97 o 
   8  17   6       85.97      118.19     50.71 o 
   0  18   6      794.76      781.67     92.94 o 
   1  18   6        5.69       19.35     28.91 o 
   2  18   6       18.11       21.45     28.50 o 
   3  18   6       28.20       37.74     34.78 o 
   4  18   6      874.84      883.60     79.53 o 
   5  18   6       63.45       47.15     38.46 o 
   6  18   6      528.24      476.90     75.26 o 
   7  18   6        7.30       34.94     56.34 o 
   1  19   6      405.09      402.58     52.78 o 
   2  19   6       23.14       58.35     33.64 o 
   3  19   6      730.56      689.57     72.36 o 
   4  19   6        5.09       31.19     50.19 o 
   5  19   6      283.47      312.66     76.78 o 
   6  19   6       17.24       36.75     68.22 o 
   0  20   6       26.85       13.11     47.82 o 
   1  20   6        1.57        0.65     32.31 o 
   2  20   6       22.38       82.51     40.18 o 
   3  20   6       84.36      119.89     51.31 o 
   4  20   6       68.02       47.73     56.46 o 
   1  21   6      157.16      225.19     48.34 o 
   2  21   6        6.01       31.68     50.21 o 
   1   1   7        3.04        7.19      7.24 o 
   2   1   7      660.54      663.10     22.49 o 
   3   1   7     1722.97     1889.48     58.01 o 
   4   1   7      139.15       87.31     12.78 o 
   5   1   7        1.27        3.17      9.50 o 
   6   1   7      792.09      814.26     30.40 o 
   7   1   7      502.12      514.03     32.64 o 
   8   1   7      292.07      193.90     37.62 o 
   9   1   7      379.79      312.65     41.55 o 
  10   1   7     1075.14     1040.33     75.54 o 
  11   1   7      165.81      176.07     40.98 o 
  12   1   7       58.78      132.48     48.18 o 
  13   1   7       54.09       33.24     47.61 o 
   0   2   7      736.92      927.61     34.46 o 
   1   2   7      771.77      851.03     24.71 o 
   2   2   7     1188.16     1146.79     28.84 o 
   3   2   7       75.41       72.06     10.59 o 
   4   2   7     4038.10     4074.47     61.26 o 
   5   2   7       12.01       42.78     13.91 o 
   6   2   7       38.33       37.40     14.16 o 
   7   2   7      182.46      188.11     22.42 o 
   8   2   7      929.68      899.94     49.52 o 
   9   2   7      104.64      109.66     27.82 o 
  10   2   7       44.17       62.49     31.31 o 
  11   2   7       94.08       82.06     39.98 o 
  12   2   7       37.65       58.62     42.97 o 
  13   2   7      204.77      189.71     55.67 o 
   1   3   7      884.50      840.28     24.27 o 
   2   3   7      224.51      232.35     14.06 o 
   3   3   7     1308.99     1408.90     32.91 o 
   4   3   7      335.10      395.99     19.28 o 
   5   3   7        5.39        8.69      9.26 o 
   6   3   7       13.96       29.33     13.93 o 
   7   3   7        4.25       21.37     15.84 o 
   8   3   7      852.91      839.12     45.79 o 
   9   3   7       77.08       96.19     28.31 o 
  10   3   7      401.94      460.39     56.84 o 
  11   3   7      226.73      185.45     46.02 o 
  12   3   7      201.91      242.11     53.29 o 
  13   3   7        4.79        9.57     44.96 o 
   0   4   7     5205.37     4800.11     90.22 o 
   1   4   7     1587.33     1693.50     33.33 o 
   2   4   7     5227.89     4995.77     68.28 o 
   3   4   7      295.97      317.77     18.35 o 
   4   4   7     7843.23     8027.19     79.94 o 
   5   4   7       15.39       19.58     12.40 o 
   6   4   7      426.53      388.23     26.13 o 
   7   4   7        0.37      -14.33     15.22 o 
   8   4   7      733.41      791.73     41.78 o 
   9   4   7      243.13      239.59     36.82 o 
  10   4   7        0.52       24.58     28.67 o 
  11   4   7        2.60        7.21     33.90 o 
  12   4   7      415.50      444.95     64.92 o 
  13   4   7        3.47      -17.04     42.84 o 
   1   5   7     1304.28     1495.84     34.26 o 
   2   5   7       40.35       59.52     10.09 o 
   3   5   7     1838.15     1982.45     43.89 o 
   4   5   7        3.67        7.68     10.79 o 
   5   5   7      258.36      321.52     24.14 o 
   6   5   7      111.95      136.50     20.87 o 
   7   5   7       86.86      104.05     22.73 o 
   8   5   7      934.05      990.06     52.99 o 
   9   5   7      294.38      276.20     41.77 o 
  10   5   7      282.92      307.57     46.62 o 
  11   5   7      138.36      189.10     40.60 o 
  12   5   7       82.19      201.61     54.75 o 
  13   5   7       61.69      127.23     65.48 o 
   0   6   7     5305.26     4991.56     78.61 o 
   1   6   7        4.47       14.63      7.89 o 
   2   6   7     3915.75     3994.40     62.65 o 
   3   6   7      127.39      118.51     14.90 o 
   4   6   7      210.46      198.08     19.19 o 
   5   6   7     1474.41     1526.94     41.09 o 
   6   6   7     6459.53     6358.80    117.67 o 
   7   6   7       70.26       70.27     20.63 o 
   8   6   7      479.06      508.38     40.76 o 
   9   6   7       17.41        9.26     27.73 o 
  10   6   7      485.39      547.28     58.16 o 
  11   6   7      341.71      311.81     48.96 o 
  12   6   7       19.15       30.98     41.73 o 
  13   6   7       21.42      104.94     72.32 o 
   1   7   7      524.24      573.31     28.62 o 
   2   7   7       31.70       63.26     11.35 o 
   3   7   7     2593.06     2689.56     67.89 o 
   4   7   7      589.42      546.54     30.26 o 
   5   7   7        0.78       15.64     13.58 o 
   6   7   7       13.53       17.67     16.02 o 
   7   7   7       63.60       63.80     20.53 o 
   8   7   7      606.36      614.81     42.29 o 
   9   7   7       16.85      -13.67     21.80 o 
  10   7   7       85.04       87.75     31.57 o 
  11   7   7       11.75       32.33     33.16 o 
  12   7   7       47.07       93.03     40.83 o 
   0   8   7    12273.81    12381.46    182.69 o 
   1   8   7       68.82       74.47     12.14 o 
   2   8   7     3572.20     3508.53     74.66 o 
   3   8   7       42.82       55.63     13.19 o 
   4   8   7     3244.42     3002.65     81.80 o 
   5   8   7      243.55      232.82     24.20 o 
   6   8   7     4350.61     3738.15    316.55 o 
   7   8   7      533.13      479.11     36.92 o 
   8   8   7      532.05      524.51     40.31 o 
   9   8   7      912.82      909.30     61.79 o 
  10   8   7      593.01      657.85     70.90 o 
  11   8   7       10.62       63.67     37.37 o 
  12   8   7       44.20       83.77     42.86 o 
   1   9   7      698.39      777.87     29.01 o 
   2   9   7      441.73      363.58     31.56 o 
   3   9   7       32.42       19.57     16.36 o 
   4   9   7        7.02       14.91     15.63 o 
   5   9   7      514.62      547.83     39.03 o 
   6   9   7      312.90      230.16     30.74 o 
   7   9   7       11.62       -5.35     19.62 o 
   8   9   7      414.89      390.74     46.04 o 
   9   9   7       67.18       76.69     29.92 o 
  10   9   7      105.93       95.78     35.96 o 
  11   9   7      135.34      153.03     41.71 o 
  12   9   7        8.49       16.07     40.43 o 
   0  10   7      590.68      520.86     43.72 o 
   1  10   7        0.88       -2.60     12.64 o 
   2  10   7     3511.34     3370.65     76.70 o 
   3  10   7      100.40      108.96     20.69 o 
   4  10   7     1305.61     1244.67     49.54 o 
   5  10   7      169.40      182.83     28.37 o 
   6  10   7      140.46      102.60     26.03 o 
   7  10   7        7.86       33.17     24.10 o 
   8  10   7      303.75      433.60     45.48 o 
   9  10   7        0.65       16.24     26.82 o 
  10  10   7      465.43      437.95     54.80 o 
  11  10   7      302.53      306.97     52.86 o 
   1  11   7     1053.83     1017.56     50.89 o 
   2  11   7        3.62        2.82     18.91 o 
   3  11   7      819.00      848.33     41.68 o 
   4  11   7      186.30      207.03     26.24 o 
   5  11   7      589.43      595.48     42.90 o 
   6  11   7      603.13      502.65     68.11 o 
   7  11   7       56.96       35.94     25.81 o 
   8  11   7      694.37      725.32     57.35 o 
   9  11   7        0.54       54.07     29.63 o 
  10  11   7      213.01      189.16     41.96 o 
  11  11   7       67.25       41.23     44.94 o 
   0  12   7      757.92      751.71     56.52 o 
   1  12   7      355.71      342.73     33.40 o 
   2  12   7      576.87      556.92     41.84 o 
   3  12   7      509.83      505.90     38.28 o 
   4  12   7     2396.00     2299.90     77.25 o 
   5  12   7      781.28      696.15     46.92 o 
   6  12   7       64.18       89.59     26.91 o 
   7  12   7       16.02       27.13     25.81 o 
   8  12   7     1812.07     1804.21     88.31 o 
   9  12   7      390.53      368.95     47.49 o 
  10  12   7       40.67       36.77     35.18 o 
  11  12   7        0.22       35.81     42.77 o 
   1  13   7       87.86      122.10     26.14 o 
   2  13   7       94.48       98.85     23.98 o 
   3  13   7      134.43      129.86     26.12 o 
   4  13   7     1218.09     1216.53     64.94 o 
   5  13   7      125.10      142.37     31.76 o 
   6  13   7     1014.44     1004.54     62.63 o 
   7  13   7       24.88       30.44     28.02 o 
   8  13   7      116.42       73.96     31.92 o 
   9  13   7       43.07       43.23     35.41 o 
  10  13   7      133.88      128.20     43.53 o 
   0  14   7      478.33      468.42     66.67 o 
   1  14   7       89.21       81.01     24.98 o 
   2  14   7       69.60       72.00     24.86 o 
   3  14   7       26.91       22.30     22.79 o 
   4  14   7      132.00      141.94     29.34 o 
   5  14   7       69.02       76.21     29.15 o 
   6  14   7       72.80       80.08     29.78 o 
   7  14   7      144.20      136.73     36.46 o 
   8  14   7       60.99       34.26     36.20 o 
   9  14   7      308.99      317.33     56.28 o 
  10  14   7      173.86       89.65     52.61 o 
   1  15   7      544.76      508.46     57.59 o 
   2  15   7        5.60       15.57     24.15 o 
   3  15   7      113.45      125.18     26.88 o 
   4  15   7      127.61       96.44     28.77 o 
   5  15   7       42.05       63.28     28.64 o 
   6  15   7      238.99      213.56     37.80 o 
   7  15   7       61.08       79.42     38.88 o 
   8  15   7      364.69      388.01     57.88 o 
   9  15   7        1.24       77.47     52.12 o 
   0  16   7      126.78      130.48     38.78 o 
   1  16   7       35.89       30.29     23.08 o 
   2  16   7      212.55      194.35     31.63 o 
   3  16   7      276.68      261.27     38.75 o 
   4  16   7       60.27       30.76     30.18 o 
   5  16   7       20.66       70.20     32.46 o 
   6  16   7      157.81      199.14     44.16 o 
   7  16   7       73.25      102.40     42.38 o 
   8  16   7       48.56      118.52     47.31 o 
   1  17   7        4.65        2.28     25.78 o 
   2  17   7      765.41      590.32     98.08 o 
   3  17   7       31.43       77.76     31.91 o 
   4  17   7      223.83      205.85     42.01 o 
   5  17   7       29.10       15.19     30.18 o 
   6  17   7        0.33       73.38     35.91 o 
   7  17   7        3.46        8.82     39.90 o 
   8  17   7       80.41      104.81     51.51 o 
   0  18   7      688.93      655.17     86.13 o 
   1  18   7      354.17      349.04     48.20 o 
   2  18   7      337.26      388.93     51.11 o 
   3  18   7        1.16       60.28     35.42 o 
   4  18   7     1026.65     1116.47     89.17 o 
   5  18   7       20.19       78.25     38.42 o 
   6  18   7      267.93      348.85     97.52 o 
   7  18   7       14.46       68.29     56.76 o 
   1  19   7       38.17       34.12     33.00 o 
   2  19   7       45.43       50.22     35.34 o 
   3  19   7        1.33       27.14     37.43 o 
   4  19   7      164.95      192.24     49.91 o 
   5  19   7        7.07       36.69     60.44 o 
   6  19   7        0.00      -42.00     67.15 o 
   0  20   7      672.51      671.03     95.00 o 
   1  20   7       73.09       60.16     37.18 o 
   2  20   7      489.38      574.82     67.91 o 
   3  20   7      371.99      366.26     62.20 o 
   4  20   7      450.40      404.43     77.78 o 
   1  21   7       61.08       80.06     45.02 o 
   2  21   7       52.54       84.65     48.71 o 
   0   0   8      108.89      169.96     25.15 o 
   1   0   8     1671.17     1465.80    145.72 o 
   2   0   8       35.49       29.94     13.31 o 
   3   0   8      727.77      705.35     37.37 o 
   4   0   8     2124.18     1722.17     59.56 o 
   5   0   8      739.52      844.02     44.22 o 
   6   0   8      326.49      338.44     31.69 o 
   7   0   8       63.87       39.83     26.12 o 
   8   0   8     6604.00     4394.06   1534.79 o 
   9   0   8        7.66       -1.87     33.23 o 
  10   0   8      158.32      279.75     74.26 o 
  11   0   8       23.25       40.36     51.32 o 
  12   0   8      162.77      207.24     81.73 o 
  13   0   8      199.15      202.84     97.62 o 
   1   1   8      694.67      678.72     22.73 o 
   2   1   8      415.80      412.43     19.28 o 
   3   1   8     2025.40     2172.23     48.04 o 
   4   1   8     2585.57     2908.97     57.62 o 
   5   1   8      215.21      275.79     19.41 o 
   6   1   8      138.47      139.40     16.25 o 
   7   1   8      870.99      848.24     40.32 o 
   8   1   8      307.33      347.80     34.91 o 
   9   1   8       10.92       14.50     24.34 o 
  10   1   8      323.89      250.79     36.63 o 
  11   1   8      143.96      215.33     48.34 o 
  12   1   8       11.12       62.96     42.40 o 
  13   1   8       18.67       24.23     64.77 o 
   0   2   8     3350.84     3243.95     68.11 o 
   1   2   8     4476.89     4764.12     61.71 o 
   2   2   8      641.40      609.74     22.93 o 
   3   2   8        2.92        4.10      8.97 o 
   4   2   8     1364.51     1277.70     36.47 o 
   5   2   8       16.85       42.52     11.77 o 
   6   2   8     2405.94     2310.43     69.00 o 
   7   2   8        0.32       22.77     17.45 o 
   8   2   8      750.57      749.90     45.73 o 
   9   2   8      703.79      776.11     51.06 o 
  10   2   8      112.10      147.31     34.60 o 
  11   2   8      293.43      331.56     56.24 o 
  12   2   8      350.26      377.80     63.25 o 
  13   2   8      163.35      145.91     55.31 o 
   1   3   8    10577.03    11067.05    109.82 o 
   2   3   8     5636.58     6123.47     69.21 o 
   3   3   8      333.85      412.91     19.68 o 
   4   3   8     3019.29     3296.31     55.64 o 
   5   3   8      752.93      706.19     27.95 o 
   6   3   8        0.24        9.60     14.57 o 
   7   3   8        0.47        2.27     17.48 o 
   8   3   8      266.22      200.35     32.88 o 
   9   3   8      647.44      646.48     47.98 o 
  10   3   8      135.81      161.53     41.56 o 
  11   3   8      486.90      574.73     66.63 o 
  12   3   8      165.37      181.21     49.33 o 
  13   3   8      377.99      434.33     72.58 o 
   0   4   8      634.75      720.72     38.19 o 
   1   4   8     1385.12     1464.93     33.72 o 
   2   4   8     1748.75     1709.64     42.42 o 
   3   4   8     2745.99     2671.58     45.01 o 
   4   4   8      485.46      511.17     22.57 o 
   5   4   8      113.40      129.27     15.19 o 
   6   4   8      439.46      441.69     28.06 o 
   7   4   8      196.38      211.33     24.03 o 
   8   4   8      184.44      142.37     26.94 o 
   9   4   8      398.28      379.45     49.96 o 
  10   4   8     1300.98     1339.02     91.61 o 
  11   4   8      197.82      159.25     45.60 o 
  12   4   8      266.80      279.44     58.65 o 
  13   4   8       65.31      121.38     58.61 o 
   1   5   8      390.36      346.76     17.05 o 
   2   5   8     1406.16     1544.68     40.78 o 
   3   5   8     1867.02     1761.74     43.21 o 
   4   5   8      972.86     1051.21     34.88 o 
   5   5   8      611.62      581.13     31.81 o 
   6   5   8      218.85      209.25     24.03 o 
   7   5   8     1341.50     1180.27     67.29 o 
   8   5   8      702.78      724.46     46.46 o 
   9   5   8      696.52      679.56     53.19 o 
  10   5   8      177.83      164.98     41.49 o 
  11   5   8      440.66      491.97     62.52 o 
  12   5   8       79.67      117.77     46.01 o 
  13   5   8      143.28      148.18     61.76 o 
   0   6   8        0.18       17.08     13.05 o 
   1   6   8     1213.21     1349.03     30.84 o 
   2   6   8       28.97       16.71     10.91 o 
   3   6   8      175.09      173.36     17.80 o 
   4   6   8        0.13        9.66     12.11 o 
   5   6   8     1359.79     1422.46     49.04 o 
   6   6   8      697.34      714.13     38.14 o 
   7   6   8      186.28      150.40     24.32 o 
   8   6   8      255.36      261.58     30.26 o 
   9   6   8        3.68       46.67     28.69 o 
  10   6   8       25.34       68.59     32.87 o 
  11   6   8      142.91      189.98     47.94 o 
  12   6   8       67.16      105.19     45.74 o 
   1   7   8     1813.38     1661.35     38.64 o 
   2   7   8       50.48       64.54     14.02 o 
   3   7   8     3672.32     3340.94     65.13 o 
   4   7   8       77.30       67.14     15.86 o 
   5   7   8       85.03       86.35     19.73 o 
   6   7   8      147.35      136.02     22.80 o 
   7   7   8     1681.63     1368.65    115.03 o 
   8   7   8       68.53       81.20     23.48 o 
   9   7   8     3197.81     3160.01    120.25 o 
  10   7   8      360.73      386.88     47.61 o 
  11   7   8      206.09      196.13     44.19 o 
  12   7   8        7.39       19.14     49.09 o 
   0   8   8       61.90       89.45     22.53 o 
   1   8   8       78.99       94.43     16.37 o 
   2   8   8      455.96      471.07     30.10 o 
   3   8   8      180.98      218.84     19.45 o 
   4   8   8      259.11      284.62     24.00 o 
   5   8   8        5.43       21.22     17.44 o 
   6   8   8      498.73      427.36     33.35 o 
   7   8   8        2.66       30.89     21.26 o 
   8   8   8       37.43       29.79     23.20 o 
   9   8   8        1.09       10.25     24.07 o 
  10   8   8       12.50        3.51     31.52 o 
  11   8   8       96.67       86.60     43.07 o 
  12   8   8       81.99       81.23     42.06 o 
   1   9   8     1187.32     1062.72     40.09 o 
   2   9   8       29.59       35.80     14.97 o 
   3   9   8      390.42      386.24     30.28 o 
   4   9   8      282.65      262.32     28.82 o 
   5   9   8      855.72      807.23     46.75 o 
   6   9   8       34.57       47.61     21.43 o 
   7   9   8     1574.50     1319.25    105.18 o 
   8   9   8      661.33      573.93     46.47 o 
   9   9   8      185.80      208.77     36.74 o 
  10   9   8      373.24      357.70     52.05 o 
  11   9   8      512.91      491.38     60.91 o 
  12   9   8       23.76        4.98     42.79 o 
   0  10   8      425.34      452.16     41.54 o 
   1  10   8      559.75      495.87     36.88 o 
   2  10   8     2897.72     2837.05     72.57 o 
   3  10   8        7.23       17.69     19.66 o 
   4  10   8      261.79      256.14     26.81 o 
   5  10   8       70.99       58.94     22.73 o 
   6  10   8      200.03      195.37     29.92 o 
   7  10   8      184.79      179.86     31.94 o 
   8  10   8       74.04       81.63     28.68 o 
   9  10   8        3.74       23.58     27.04 o 
  10  10   8      109.25      131.21     39.81 o 
  11  10   8      183.26      179.01     44.17 o 
   1  11   8      169.19      159.47     25.84 o 
   2  11   8       70.20       62.23     21.48 o 
   3  11   8     1036.38      995.79     55.07 o 
   4  11   8      591.57      625.29     39.14 o 
   5  11   8     2001.78     1882.77     72.88 o 
   6  11   8        5.52       10.30     21.25 o 
   7  11   8      470.49      409.89     45.06 o 
   8  11   8       61.89       96.77     32.32 o 
   9  11   8       18.79       37.21     29.06 o 
  10  11   8       45.84       63.44     32.93 o 
  11  11   8      254.70      279.60     52.46 o 
   0  12   8     1617.35     1597.52    107.64 o 
   1  12   8        5.02       11.40     20.57 o 
   2  12   8       40.56       51.67     22.99 o 
   3  12   8      249.80      242.61     29.78 o 
   4  12   8     1257.96     1271.65     65.24 o 
   5  12   8       30.57       24.89     24.26 o 
   6  12   8      335.13      361.75     42.15 o 
   7  12   8        3.58       -3.80     22.37 o 
   8  12   8        7.84        0.79     27.71 o 
   9  12   8      148.41      151.59     39.91 o 
  10  12   8      211.63      276.01     50.18 o 
   1  13   8       16.43       19.47     23.74 o 
   2  13   8       27.01       29.97     23.53 o 
   3  13   8      212.87      307.33     47.96 o 
   4  13   8       14.96       14.24     22.10 o 
   5  13   8      190.25      190.79     32.60 o 
   6  13   8        0.03       -3.10     25.39 o 
   7  13   8       81.60       43.21     27.69 o 
   8  13   8        1.80       36.17     33.61 o 
   9  13   8      208.80      196.53     44.71 o 
  10  13   8       95.32      152.32     44.42 o 
   0  14   8     1285.58     1323.06    103.96 o 
   1  14   8       22.47       48.24     25.44 o 
   2  14   8      256.15      274.20     36.48 o 
   3  14   8      683.84      627.73     46.78 o 
   4  14   8     2067.37     1933.39     83.90 o 
   5  14   8       23.40       10.72     26.80 o 
   6  14   8      308.70      314.23     41.54 o 
   7  14   8      104.94      150.31     37.45 o 
   8  14   8      354.23      373.24     55.76 o 
   9  14   8      239.24      242.89     46.65 o 
   1  15   8      178.41      153.58     31.64 o 
   2  15   8      665.80      670.81     52.90 o 
   3  15   8      212.02      232.76     36.45 o 
   4  15   8        0.15       -1.52     23.83 o 
   5  15   8      208.17      230.77     38.58 o 
   6  15   8       13.88       26.23     30.03 o 
   7  15   8        1.88       38.52     36.04 o 
   8  15   8       18.53       24.12     38.70 o 
   9  15   8       19.01       29.01     43.51 o 
   0  16   8      696.46      753.02     74.28 o 
   1  16   8      105.53      110.47     27.73 o 
   2  16   8     1074.97      919.74    110.03 o 
   3  16   8       22.98       22.61     28.73 o 
   4  16   8      329.36      213.01     49.62 o 
   5  16   8       15.64       36.12     33.48 o 
   6  16   8      254.86      280.19     47.66 o 
   7  16   8      202.97      217.70     49.61 o 
   8  16   8      717.07      789.12     81.30 o 
   1  17   8      100.85       97.27     32.37 o 
   2  17   8      327.51      319.25     44.69 o 
   3  17   8      421.35      430.88     52.50 o 
   4  17   8      104.31      167.15     39.33 o 
   5  17   8       14.25       53.97     36.95 o 
   6  17   8      100.02      111.56     54.75 o 
   7  17   8       45.68      105.85     44.83 o 
   0  18   8       33.64       20.65     39.91 o 
   1  18   8       44.17       35.21     31.51 o 
   2  18   8     1106.10     1206.98     83.41 o 
   3  18   8      271.19      242.69     55.46 o 
   4  18   8       84.75      107.34     36.42 o 
   5  18   8      119.30      166.53     40.53 o 
   6  18   8      327.76      297.94     55.67 o 
   1  19   8       36.83       69.76     34.36 o 
   2  19   8       50.72      102.89     41.35 o 
   3  19   8      140.86      172.28     46.60 o 
   4  19   8       56.45       81.46     42.22 o 
   5  19   8      526.65      574.27     75.46 o 
   0  20   8      316.22      452.52     97.01 o 
   1  20   8        8.37       49.13     38.22 o 
   2  20   8        5.58       21.04     40.28 o 
   3  20   8        1.35       14.63     40.73 o 
   4  20   8       41.76       67.02     51.79 o 
   1   1   9    11700.14    11741.85     99.07 o 
   2   1   9     5879.93     6279.59     80.40 o 
   3   1   9     3595.64     3151.62    213.39 o 
   4   1   9      989.39      932.87     61.25 o 
   5   1   9     3433.97     2979.72    224.61 o 
   6   1   9       13.07       22.46     13.45 o 
   7   1   9     1422.35     1321.47     56.94 o 
   8   1   9      959.69      838.86     50.20 o 
   9   1   9      184.74      199.42     31.33 o 
  10   1   9      165.97      186.19     34.76 o 
  11   1   9      163.55      194.77     50.82 o 
  12   1   9        0.56        4.74     45.25 o 
  13   1   9       60.72       31.25     64.16 o 
   0   2   9       49.37       35.63     14.88 o 
   1   2   9     1029.25      950.24     56.39 o 
   2   2   9     2673.33     2921.12     51.64 o 
   3   2   9      334.99      308.85     18.83 o 
   4   2   9      413.40      473.12     24.18 o 
   5   2   9      721.24      782.24     31.58 o 
   6   2   9      774.81      825.69     39.07 o 
   7   2   9      247.64      248.87     26.15 o 
   8   2   9       62.02       77.26     25.06 o 
   9   2   9        1.88        7.24     23.55 o 
  10   2   9      126.18      104.83     32.35 o 
  11   2   9      112.44      148.73     45.30 o 
  12   2   9       58.52       70.93     45.43 o 
  13   2   9       74.78       90.11     61.45 o 
   1   3   9     6854.53     6855.49     78.69 o 
   2   3   9     4101.40     4450.71     62.86 o 
   3   3   9     4553.80     4473.23     64.94 o 
   4   3   9       11.80       33.90     10.72 o 
   5   3   9     1272.55     1269.40     39.09 o 
   6   3   9      741.38      737.55     37.49 o 
   7   3   9       81.36       70.05     20.20 o 
   8   3   9        3.57        4.08     21.27 o 
   9   3   9      154.94      131.94     31.55 o 
  10   3   9       53.16       82.71     36.03 o 
  11   3   9      354.54      405.89     57.96 o 
  12   3   9        4.73        0.97     52.15 o 
  13   3   9      377.37      444.30     79.84 o 
   0   4   9     5161.93     5571.55     94.24 o 
   1   4   9      538.29      560.84     23.18 o 
   2   4   9        0.03       -3.10      8.85 o 
   3   4   9        1.13        3.62      8.97 o 
   4   4   9     2180.58     2471.94     49.46 o 
   5   4   9      723.53      730.13     29.05 o 
   6   4   9      150.10      156.11     21.44 o 
   7   4   9     2010.55     2034.28     70.70 o 
   8   4   9        0.03        0.48     25.32 o 
   9   4   9       36.42       50.99     25.98 o 
  10   4   9       55.37       70.49     37.72 o 
  11   4   9      317.24      323.72     56.37 o 
  12   4   9        9.27       16.70     44.36 o 
   1   5   9     1053.85      945.92     29.06 o 
   2   5   9      119.50      147.50     16.28 o 
   3   5   9     5123.78     5307.50     81.67 o 
   4   5   9     1203.94     1247.69     41.34 o 
   5   5   9      144.32      142.44     17.97 o 
   6   5   9      654.37      677.39     37.61 o 
   7   5   9       22.54       22.76     18.22 o 
   8   5   9        5.68       27.08     23.02 o 
   9   5   9      339.53      368.17     47.16 o 
  10   5   9        6.95        2.46     34.82 o 
  11   5   9       15.77       54.33     39.25 o 
  12   5   9        0.34        5.80     43.16 o 
   0   6   9     1698.48     1629.32     60.35 o 
   1   6   9      525.41      579.94     22.45 o 
   2   6   9     2382.25     2611.67     56.08 o 
   3   6   9        4.41        5.59     10.77 o 
   4   6   9       43.31       52.33     15.08 o 
   5   6   9     1208.71     1170.10     45.99 o 
   6   6   9     1096.05     1099.39     47.65 o 
   7   6   9      491.84      506.54     36.40 o 
   8   6   9        7.21        0.94     19.79 o 
   9   6   9       55.65       46.76     25.18 o 
  10   6   9        7.35        2.99     30.59 o 
  11   6   9      139.96      159.24     45.14 o 
  12   6   9       62.22       92.66     53.88 o 
   1   7   9      395.52      405.51     22.81 o 
   2   7   9     1400.32     1449.07     39.90 o 
   3   7   9       32.61       38.31     13.27 o 
   4   7   9      846.51      874.10     38.10 o 
   5   7   9      199.16      199.80     23.18 o 
   6   7   9      109.66      142.41     24.54 o 
   7   7   9        0.13        7.16     19.80 o 
   8   7   9      566.42      519.17     41.20 o 
   9   7   9       32.63       37.75     26.50 o 
  10   7   9        0.88      -10.65     31.05 o 
  11   7   9      195.86      267.85     62.09 o 
  12   7   9       29.21       64.53     47.04 o 
   0   8   9      187.08      208.05     24.73 o 
   1   8   9       12.02       10.26     12.81 o 
   2   8   9     1319.05     1322.58     39.17 o 
   3   8   9      162.26      166.71     19.52 o 
   4   8   9      479.69      467.51     30.60 o 
   5   8   9      365.11      380.31     34.79 o 
   6   8   9      453.38      462.97     39.12 o 
   7   8   9       21.33       34.24     22.05 o 
   8   8   9      333.37      308.30     35.85 o 
   9   8   9     2221.46     2085.43    104.23 o 
  10   8   9      145.24      161.87     41.98 o 
  11   8   9       50.53       87.36     41.26 o 
  12   8   9      115.55      124.12     50.75 o 
   1   9   9       17.97       55.58     15.81 o 
   2   9   9      286.87      298.34     26.73 o 
   3   9   9     2578.93     2540.40     73.67 o 
   4   9   9      121.60      147.88     24.45 o 
   5   9   9       28.63       16.11     20.53 o 
   6   9   9     1067.80     1043.09     56.34 o 
   7   9   9        2.74        0.00     23.38 o 
   8   9   9       34.33       14.47     22.79 o 
   9   9   9      200.49      193.38     37.49 o 
  10   9   9        3.58       22.26     31.33 o 
  11   9   9       73.91       67.20     39.93 o 
   0  10   9     1895.74     2068.27     83.06 o 
   1  10   9      685.49      663.72     41.99 o 
   2  10   9      415.36      375.31     35.21 o 
   3  10   9      323.76      354.17     31.33 o 
   4  10   9      400.34      414.49     36.01 o 
   5  10   9       48.67       58.66     22.45 o 
   6  10   9       36.00       32.37     22.67 o 
   7  10   9        7.69       13.29     23.11 o 
   8  10   9        1.82        1.95     24.06 o 
   9  10   9      454.68      454.87     54.56 o 
  10  10   9      167.16      170.68     40.89 o 
  11  10   9        4.50       43.62     38.63 o 
   1  11   9      506.05      496.09     38.65 o 
   2  11   9      144.68      153.64     27.85 o 
   3  11   9     2582.72     2520.38     86.54 o 
   4  11   9        2.30       -1.60     20.61 o 
   5  11   9     1676.11     1613.50     69.23 o 
   6  11   9      128.34      128.71     28.15 o 
   7  11   9       44.97       16.77     22.75 o 
   8  11   9        1.60       24.71     28.45 o 
   9  11   9       11.93       40.25     30.42 o 
  10  11   9       16.11       58.93     40.70 o 
  11  11   9      219.15      242.18     55.07 o 
   0  12   9      175.86      161.58     45.76 o 
   1  12   9        8.02       30.15     23.09 o 
   2  12   9        5.89       17.64     20.73 o 
   3  12   9      249.74      329.56     39.51 o 
   4  12   9        7.09       52.63     25.21 o 
   5  12   9        0.05       -0.08     22.10 o 
   6  12   9      649.84      620.70     51.61 o 
   7  12   9      628.17      562.66     50.43 o 
   8  12   9        1.10       -2.62     28.35 o 
   9  12   9      437.84      425.93     59.59 o 
  10  12   9       95.93       85.26     44.63 o 
   1  13   9     2540.26     2408.80     97.69 o 
   2  13   9       22.58       24.08     24.06 o 
   3  13   9      239.21      223.75     30.20 o 
   4  13   9       16.10       33.67     24.59 o 
   5  13   9     1622.63     1635.77     79.73 o 
   6  13   9       80.93       88.04     29.74 o 
   7  13   9     1771.41     1664.69     85.16 o 
   8  13   9       69.84       52.16     33.34 o 
   9  13   9       56.11       48.84     36.50 o 
  10  13   9       58.17       70.97     48.01 o 
   0  14   9        2.88      -24.46     32.61 o 
   1  14   9       11.89       21.36     25.53 o 
   2  14   9      941.66      894.24     57.99 o 
   3  14   9       52.68       71.39     29.01 o 
   4  14   9      435.49      420.80     43.47 o 
   5  14   9      128.98      124.12     33.21 o 
   6  14   9      200.64      168.38     36.47 o 
   7  14   9        7.22       17.46     30.11 o 
   8  14   9       23.06       35.06     34.35 o 
   9  14   9       57.48       83.31     40.42 o 
   1  15   9     1616.39     1534.75     75.98 o 
   2  15   9       57.12       45.29     24.98 o 
   3  15   9     1091.77     1034.98     69.35 o 
   4  15   9       72.75       77.89     31.06 o 
   5  15   9      536.73      588.54     53.10 o 
   6  15   9       38.51       28.13     30.55 o 
   7  15   9     1171.09     1276.36     86.35 o 
   8  15   9      204.97      249.16     50.46 o 
   9  15   9      964.97     1216.67    101.41 o 
   0  16   9      488.07      424.63     59.58 o 
   1  16   9       54.18       83.85     30.57 o 
   2  16   9       19.26       45.85     27.35 o 
   3  16   9       98.81      125.14     36.49 o 
   4  16   9       24.63       60.58     32.69 o 
   5  16   9        2.18       15.87     31.58 o 
   6  16   9       13.48       98.39     40.73 o 
   7  16   9      534.20      534.61     65.74 o 
   8  16   9       20.53       40.01     45.16 o 
   1  17   9     1165.07     1153.10     67.00 o 
   2  17   9      630.22      618.80     60.24 o 
   3  17   9      575.13      667.44     68.42 o 
   4  17   9        0.38       19.61     35.85 o 
   5  17   9      316.36      357.87     55.90 o 
   6  17   9      268.55      237.43     56.39 o 
   7  17   9      467.90      428.18     73.03 o 
   0  18   9      160.63      161.41     56.96 o 
   1  18   9      140.92      150.89     38.43 o 
   2  18   9      256.27      222.78     47.78 o 
   3  18   9      440.04      402.61     51.57 o 
   4  18   9        1.72       10.20     34.96 o 
   5  18   9        6.58       36.02     36.11 o 
   6  18   9        0.70       24.76     44.13 o 
   1  19   9      310.59      355.05     51.20 o 
   2  19   9       44.61       67.65     42.49 o 
   3  19   9       79.78      111.22     41.44 o 
   4  19   9       76.21      138.07     48.19 o 
   5  19   9      322.31      269.39     63.59 o 
   0  20   9       32.46       97.43     59.81 o 
   1  20   9       21.78       10.82     40.13 o 
   2  20   9      207.46      243.60     53.61 o 
   3  20   9      118.76      124.54     49.80 o 
   0   0  10    47407.37    49288.11    445.79 o 
   1   0  10      232.25      197.46     21.07 o 
   2   0  10      372.63      299.75     25.70 o 
   3   0  10       80.15       73.36     18.92 o 
   4   0  10     2130.01     1735.11     65.90 o 
   5   0  10        2.12        1.52     17.20 o 
   6   0  10      119.09      105.17     25.45 o 
   7   0  10      123.89      138.25     37.51 o 
   8   0  10    12546.23    12038.57    405.96 o 
   9   0  10        0.58       19.19     32.75 o 
  10   0  10      226.30      214.95     50.23 o 
  11   0  10        1.41       50.92     64.61 o 
  12   0  10      524.06      593.49    121.50 o 
   1   1  10     1555.96     1861.45     41.53 o 
   2   1  10     5783.58     6381.35     85.62 o 
   3   1  10      320.99      307.19     28.71 o 
   4   1  10       34.34       35.33     12.25 o 
   5   1  10       82.30       73.16     14.27 o 
   6   1  10      395.31      324.72     29.61 o 
   7   1  10       39.60       47.32     20.51 o 
   8   1  10      296.70      259.73     34.69 o 
   9   1  10        0.34       42.72     25.61 o 
  10   1  10       37.26       71.24     30.23 o 
  11   1  10       14.18       61.24     38.60 o 
  12   1  10       48.64       46.87     46.64 o 
   0   2  10      374.75      301.25     29.02 o 
   1   2  10      394.79      494.33     29.58 o 
   2   2  10      459.06      355.53     20.57 o 
   3   2  10     1096.08     1057.47     34.01 o 
   4   2  10     1273.29     1187.68     37.35 o 
   5   2  10      944.04      973.78     36.42 o 
   6   2  10     2030.28     1898.99     59.00 o 
   7   2  10       17.74       20.32     18.80 o 
   8   2  10     1183.76     1192.12     59.54 o 
   9   2  10        0.34       13.36     25.83 o 
  10   2  10      353.33      351.74     48.07 o 
  11   2  10       26.57       58.29     35.00 o 
  12   2  10      150.96      196.15     60.85 o 
   1   3  10        0.05        2.88      9.56 o 
   2   3  10       73.07       54.16     11.80 o 
   3   3  10      781.82      797.00     29.57 o 
   4   3  10     1973.30     1925.10     46.84 o 
   5   3  10      616.43      597.41     28.63 o 
   6   3  10      339.72      322.03     28.51 o 
   7   3  10     5233.03     5253.79    102.81 o 
   8   3  10      180.90      177.11     32.35 o 
   9   3  10        0.76       13.44     25.20 o 
  10   3  10      121.45      141.86     36.09 o 
  11   3  10        0.01       -4.97     36.03 o 
  12   3  10      421.38      376.03     64.49 o 
   0   4  10        5.29       46.28     14.53 o 
   1   4  10      373.75      399.12     21.50 o 
   2   4  10     4755.00     4708.38     66.87 o 
   3   4  10     1053.83     1100.35     33.33 o 
   4   4  10     1620.19     1633.77     42.09 o 
   5   4  10      848.39      854.49     32.90 o 
   6   4  10     2453.80     2353.61     70.51 o 
   7   4  10      415.49      380.72     36.10 o 
   8   4  10      162.33      189.46     32.93 o 
   9   4  10      500.94      362.41     45.69 o 
  10   4  10     2142.39     2051.09    113.72 o 
  11   4  10      274.51      355.56     57.79 o 
  12   4  10      280.28      275.90     58.68 o 
   1   5  10       78.58       61.73     12.16 o 
   2   5  10     5039.25     5243.81     82.79 o 
   3   5  10       76.36       85.94     15.97 o 
   4   5  10     1369.63     1485.59     46.95 o 
   5   5  10      159.38      183.49     23.72 o 
   6   5  10      583.69      573.93     37.64 o 
   7   5  10      109.85      139.60     25.38 o 
   8   5  10       83.84      118.95     27.91 o 
   9   5  10      570.63      470.27     63.87 o 
  10   5  10      329.16      306.82     53.43 o 
  11   5  10       32.77       73.20     42.20 o 
  12   5  10      120.85      145.10     50.46 o 
   0   6  10      154.91      157.63     24.20 o 
   1   6  10      653.90      683.97     26.48 o 
   2   6  10     1547.23     1618.44     46.77 o 
   3   6  10      594.51      550.62     29.57 o 
   4   6  10     1136.69     1142.61     42.24 o 
   5   6  10       78.08       59.30     19.49 o 
   6   6  10     1243.81     1216.63     53.16 o 
   7   6  10        0.03       21.77     20.42 o 
   8   6  10       25.85       38.67     24.00 o 
   9   6  10       96.22       89.00     30.52 o 
  10   6  10       60.65       63.54     35.75 o 
  11   6  10      165.89      137.66     45.91 o 
  12   6  10        1.04       36.78     43.70 o 
   1   7  10     1456.74     1425.50     42.58 o 
   2   7  10        4.07       27.37     12.60 o 
   3   7  10        5.44        6.80     12.99 o 
   4   7  10       13.47        9.85     14.72 o 
   5   7  10     4408.37     4134.04     87.59 o 
   6   7  10        2.93        3.48     17.97 o 
   7   7  10      334.99      303.39     33.02 o 
   8   7  10      738.98      757.24     52.10 o 
   9   7  10       69.76       89.43     34.70 o 
  10   7  10       93.06      100.79     40.40 o 
  11   7  10      164.82      174.15     45.07 o 
  12   7  10      324.90      472.24     71.49 o 
   0   8  10     1283.85     1437.22     59.12 o 
   1   8  10        4.30       14.85     12.92 o 
   2   8  10      349.63      383.15     31.37 o 
   3   8  10       24.81       22.66     17.01 o 
   4   8  10     2179.78     2257.77     70.10 o 
   5   8  10      220.46      243.30     31.17 o 
   6   8  10      169.12      155.56     28.21 o 
   7   8  10        0.79       11.64     22.55 o 
   8   8  10       45.86       36.58     24.63 o 
   9   8  10      254.89      294.42     44.85 o 
  10   8  10      157.26      122.35     42.42 o 
  11   8  10        0.47       52.21     42.84 o 
   1   9  10        0.20        3.62     21.39 o 
   2   9  10        4.59       22.19     16.79 o 
   3   9  10      212.21      226.82     26.94 o 
   4   9  10      288.20      274.68     30.44 o 
   5   9  10      362.12      322.20     33.89 o 
   6   9  10       96.11      118.33     27.27 o 
   7   9  10      298.15      258.18     33.78 o 
   8   9  10        8.29       43.36     26.36 o 
   9   9  10      240.10      250.46     45.33 o 
  10   9  10       73.80      148.88     40.66 o 
  11   9  10      574.39      613.11     85.11 o 
   0  10  10       13.83      -23.85     28.44 o 
   1  10  10      348.46      339.47     32.51 o 
   2  10  10     1838.41     1862.56     72.51 o 
   3  10  10      285.07      278.45     33.34 o 
   4  10  10      354.18      361.52     34.52 o 
   5  10  10     1574.69     1574.72     67.99 o 
   6  10  10     1852.94     1698.87     77.68 o 
   7  10  10      144.47      137.46     31.60 o 
   8  10  10      112.28       91.18     29.13 o 
   9  10  10      631.88      653.40     59.20 o 
  10  10  10      747.09      862.48     83.22 o 
  11  10  10       63.05       86.48     43.97 o 
   1  11  10      453.84      398.22     41.91 o 
   2  11  10        8.46       33.71     20.15 o 
   3  11  10      785.63      756.45     50.99 o 
   4  11  10       21.23       35.12     23.28 o 
   5  11  10       42.66       61.04     26.68 o 
   6  11  10       58.65       78.09     29.08 o 
   7  11  10      775.75      700.34     55.81 o 
   8  11  10        0.03        8.31     28.25 o 
   9  11  10      103.63       94.54     36.52 o 
  10  11  10      246.32      256.59     48.44 o 
   0  12  10      260.68      246.15     55.02 o 
   1  12  10      325.01      309.27     39.56 o 
   2  12  10      941.36      870.24     60.84 o 
   3  12  10      990.41      874.82     55.72 o 
   4  12  10     2390.87     2292.11     90.79 o 
   5  12  10       44.16       73.05     27.50 o 
   6  12  10      113.94      138.16     32.61 o 
   7  12  10        0.80       33.20     27.86 o 
   8  12  10       77.30      119.19     38.17 o 
   9  12  10       20.07       40.05     33.78 o 
  10  12  10      249.40      262.79     52.55 o 
   1  13  10      680.31      654.26     55.51 o 
   2  13  10      597.46      527.23     50.52 o 
   3  13  10      326.31      363.75     44.31 o 
   4  13  10       20.43       48.68     24.95 o 
   5  13  10        5.52       29.11     25.19 o 
   6  13  10      659.41      629.93     54.94 o 
   7  13  10      202.26      183.43     38.07 o 
   8  13  10        0.00       -4.28     31.86 o 
   9  13  10       55.42       82.21     38.87 o 
  10  13  10      182.06      148.20     53.41 o 
   0  14  10      559.05      452.43     67.30 o 
   1  14  10       55.97       52.99     26.53 o 
   2  14  10      260.08      303.78     42.48 o 
   3  14  10      137.22      138.08     34.25 o 
   4  14  10     1881.84     1958.43     96.55 o 
   5  14  10       16.21       33.78     26.94 o 
   6  14  10       60.82       87.82     31.62 o 
   7  14  10        0.72        2.69     28.68 o 
   8  14  10     1705.74     1998.01    133.45 o 
   9  14  10      300.73      275.51     51.64 o 
   1  15  10     1244.73     1180.56     75.85 o 
   2  15  10      367.26      375.46     43.58 o 
   3  15  10       97.60       80.47     29.16 o 
   4  15  10        3.10       32.56     28.59 o 
   5  15  10       13.31       50.01     33.47 o 
   6  15  10       62.70       83.40     34.00 o 
   7  15  10      142.13      207.92     46.52 o 
   8  15  10       19.20       21.40     37.58 o 
   0  16  10     2957.86     2766.95    166.27 o 
   1  16  10      117.69      147.97     34.25 o 
   2  16  10      230.29      258.64     38.49 o 
   3  16  10      300.71      295.92     43.72 o 
   4  16  10      633.45      702.17     64.38 o 
   5  16  10        2.31       21.67     36.59 o 
   6  16  10      507.12      525.74     60.02 o 
   7  16  10        2.95      -13.81     38.69 o 
   8  16  10     1024.96     1063.18     95.41 o 
   1  17  10       77.58      125.57     34.96 o 
   2  17  10      372.30      343.31     45.32 o 
   3  17  10       58.99      133.35     38.66 o 
   4  17  10       27.33       59.75     37.08 o 
   5  17  10       72.58       37.50     39.01 o 
   6  17  10      439.52      450.26     65.14 o 
   7  17  10       31.76       97.72     54.14 o 
   0  18  10      113.61       81.57     47.23 o 
   1  18  10      130.90      126.94     38.43 o 
   2  18  10      420.16      444.54     53.46 o 
   3  18  10       92.20       90.20     41.19 o 
   4  18  10      233.06      230.91     58.91 o 
   5  18  10       29.14       63.51     44.47 o 
   6  18  10     1171.53     1277.10    116.90 o 
   1  19  10       12.51       33.27     33.92 o 
   2  19  10        9.50       33.61     37.92 o 
   3  19  10       13.95       38.81     43.61 o 
   4  19  10       23.91       37.13     45.51 o 
   0  20  10       38.46       78.75     60.56 o 
   1  20  10       51.14      111.90     48.45 o 
   2  20  10      224.01      216.12     54.80 o 
   1   1  11      855.54      852.10     30.43 o 
   2   1  11        2.26       18.81     10.97 o 
   3   1  11      363.28      339.38     23.17 o 
   4   1  11      284.88      278.47     21.63 o 
   5   1  11        4.64        5.44     13.86 o 
   6   1  11     3278.54     3087.22     79.20 o 
   7   1  11     3403.05     3108.69    161.39 o 
   8   1  11       12.64       20.57     22.80 o 
   9   1  11       11.24       10.23     24.98 o 
  10   1  11       39.68       29.20     29.94 o 
  11   1  11       83.32      126.21     55.34 o 
  12   1  11      259.48      250.46     65.73 o 
   0   2  11     3913.56     3985.30     89.91 o 
   1   2  11       31.29       17.98     10.28 o 
   2   2  11      465.26      464.05     25.55 o 
   3   2  11      726.90      867.35     32.76 o 
   4   2  11      500.15      525.49     27.28 o 
   5   2  11      260.71      267.65     22.64 o 
   6   2  11     5609.31     5373.87    126.39 o 
   7   2  11     2063.99     2083.16     73.19 o 
   8   2  11        0.65       17.68     23.70 o 
   9   2  11      135.79      143.14     34.11 o 
  10   2  11      118.29      151.54     36.22 o 
  11   2  11       79.24      119.55     40.30 o 
  12   2  11      218.53      212.17     65.47 o 
   1   3  11       29.56       32.76     11.31 o 
   2   3  11      170.78      222.37     18.27 o 
   3   3  11      298.53      246.91     19.17 o 
   4   3  11      149.70      164.05     17.52 o 
   5   3  11     3051.45     2958.70     62.07 o 
   6   3  11       55.02       53.41     18.92 o 
   7   3  11      220.30      207.12     29.86 o 
   8   3  11      848.71      830.47     56.63 o 
   9   3  11       17.98       16.06     26.98 o 
  10   3  11      706.91      776.31     61.83 o 
  11   3  11       27.74       45.78     38.47 o 
  12   3  11        0.81       58.64     54.00 o 
   0   4  11       30.98       18.26     14.29 o 
   1   4  11      523.64      608.45     27.24 o 
   2   4  11     2852.47     2831.83     55.39 o 
   3   4  11      180.98      202.58     17.58 o 
   4   4  11     2527.84     2456.15     53.78 o 
   5   4  11      257.78      264.54     23.95 o 
   6   4  11      451.83      448.32     34.65 o 
   7   4  11      311.79      351.74     33.34 o 
   8   4  11        3.30       45.41     27.26 o 
   9   4  11        1.13       10.76     27.98 o 
  10   4  11      443.08      511.03     56.46 o 
  11   4  11      162.57      185.27     47.84 o 
  12   4  11       69.71      163.64     54.11 o 
   1   5  11       85.50       70.35     13.29 o 
   2   5  11      202.55      239.73     17.42 o 
   3   5  11       92.33       86.53     16.78 o 
   4   5  11       26.78       30.29     16.29 o 
   5   5  11     1545.46     1430.83     55.84 o 
   6   5  11      120.78      120.48     23.16 o 
   7   5  11      316.29      345.53     33.49 o 
   8   5  11      247.09      232.45     34.16 o 
   9   5  11     2120.65     2080.71     86.82 o 
  10   5  11       92.38       90.31     36.48 o 
  11   5  11        2.47       17.29     40.97 o 
  12   5  11        5.52       75.49     59.40 o 
   0   6  11     2320.50     2261.40     66.53 o 
   1   6  11      233.46      292.35     19.59 o 
   2   6  11     3889.36     3776.88     74.03 o 
   3   6  11       12.50       19.91     14.63 o 
   4   6  11     8806.27     8647.36    118.06 o 
   5   6  11     1355.06     1336.14     54.59 o 
   6   6  11        3.80       13.47     19.14 o 
   7   6  11        0.23       20.40     20.78 o 
   8   6  11      789.94      775.49     49.65 o 
   9   6  11      538.70      555.90     52.56 o 
  10   6  11      203.21      244.77     50.22 o 
  11   6  11       31.22       51.02     40.21 o 
  12   6  11      202.08      267.67     62.38 o 
   1   7  11       41.28       47.31     13.75 o 
   2   7  11      481.68      472.64     28.88 o 
   3   7  11      390.89      393.61     27.22 o 
   4   7  11       94.47      101.05     20.93 o 
   5   7  11      272.37      279.97     29.50 o 
   6   7  11        3.51       11.56     19.49 o 
   7   7  11       77.25       88.15     28.18 o 
   8   7  11       48.60       41.48     26.22 o 
   9   7  11        0.61       -9.07     29.52 o 
  10   7  11       63.61       84.05     40.01 o 
  11   7  11      156.52      192.94     51.05 o 
   0   8  11    13045.16    13071.52    188.47 o 
   1   8  11        7.69       39.07     17.54 o 
   2   8  11     1195.62     1155.20     48.35 o 
   3   8  11       61.69       63.46     20.07 o 
   4   8  11      355.72      345.20     34.08 o 
   5   8  11       31.25       45.71     22.21 o 
   6   8  11      106.81       88.92     25.48 o 
   7   8  11        4.57        4.34     23.94 o 
   8   8  11      653.86      756.14     57.58 o 
   9   8  11      624.14      704.23     71.71 o 
  10   8  11       55.66       62.47     40.06 o 
  11   8  11        8.11      -24.13     38.76 o 
   1   9  11       98.45      103.28     28.25 o 
   2   9  11     1889.10     1883.59     82.83 o 
   3   9  11      410.82      423.45     38.02 o 
   4   9  11      272.11      308.28     31.77 o 
   5   9  11        5.86       35.33     21.45 o 
   6   9  11     1223.13     1145.55     61.45 o 
   7   9  11      484.24      452.87     42.28 o 
   8   9  11      117.34      111.31     30.49 o 
   9   9  11       98.68      100.83     40.96 o 
  10   9  11        6.12       34.89     36.22 o 
  11   9  11       70.58       33.65     44.68 o 
   0  10  11      291.58      302.25     53.91 o 
   1  10  11     3301.10     3172.50    108.15 o 
   2  10  11     3474.58     3501.74    115.06 o 
   3  10  11       30.26       32.26     20.75 o 
   4  10  11     1741.37     1700.04     81.78 o 
   5  10  11      162.13      156.96     28.34 o 
   6  10  11     1977.12     1872.93     78.03 o 
   7  10  11       31.61       29.14     25.23 o 
   8  10  11      252.67      284.54     39.66 o 
   9  10  11        0.86       28.73     32.33 o 
  10  10  11       62.30       49.91     43.77 o 
  11  10  11       39.77       39.29     48.50 o 
   1  11  11      134.34      124.58     30.24 o 
   2  11  11      397.12      392.55     43.47 o 
   3  11  11     1240.19     1203.36     64.23 o 
   4  11  11      414.34      420.36     42.63 o 
   5  11  11     2471.80     2288.53     92.74 o 
   6  11  11        5.71        9.55     26.12 o 
   7  11  11        0.03      -25.87     25.87 o 
   8  11  11      120.13      198.03     39.40 o 
   9  11  11       40.15       30.11     35.58 o 
  10  11  11       92.87      128.48     43.94 o 
   0  12  11       23.61       63.30     41.46 o 
   1  12  11      850.36      843.81     61.00 o 
   2  12  11      826.67      834.19     62.07 o 
   3  12  11       19.19       24.48     26.26 o 
   4  12  11       59.99       62.82     26.81 o 
   5  12  11       54.12       53.87     29.63 o 
   6  12  11      583.21      580.77     52.05 o 
   7  12  11      600.98      581.29     54.14 o 
   8  12  11      155.07      155.48     39.40 o 
   9  12  11      202.47      187.16     44.94 o 
  10  12  11       78.69      122.89     50.52 o 
   1  13  11      905.40      877.25     70.58 o 
   2  13  11      761.55      812.83     62.73 o 
   3  13  11       37.14       56.98     27.15 o 
   4  13  11      371.28      365.19     46.17 o 
   5  13  11        0.32       13.28     25.13 o 
   6  13  11        5.26       41.37     30.24 o 
   7  13  11      232.99      291.97     43.58 o 
   8  13  11      349.13      353.20     53.08 o 
   9  13  11      137.28      139.73     44.41 o 
   0  14  11     1050.37     1133.07    105.75 o 
   1  14  11      658.94      554.60     54.23 o 
   2  14  11       13.81       27.55     26.88 o 
   3  14  11      305.83      253.97     39.20 o 
   4  14  11        0.03        8.60     27.17 o 
   5  14  11       20.42       42.78     32.51 o 
   6  14  11      332.00      325.22     45.60 o 
   7  14  11       35.45       62.03     33.78 o 
   8  14  11      337.56      386.60     55.50 o 
   9  14  11      137.59       89.23     43.39 o 
   1  15  11     1675.35     1616.60     89.84 o 
   2  15  11      384.58      380.77     47.92 o 
   3  15  11      114.71      140.92     34.80 o 
   4  15  11      212.56      226.97     43.44 o 
   5  15  11        6.23       38.13     32.16 o 
   6  15  11      465.68      441.99     61.56 o 
   7  15  11      273.12      278.18     51.30 o 
   8  15  11       40.68       40.55     39.40 o 
   0  16  11       70.84      135.17     53.13 o 
   1  16  11       77.68       72.92     32.29 o 
   2  16  11      775.03      749.44     59.61 o 
   3  16  11      501.10      479.52     53.84 o 
   4  16  11        9.31       36.25     32.96 o 
   5  16  11        8.28       61.65     36.66 o 
   6  16  11      299.36      375.58     53.48 o 
   7  16  11      392.02      358.04     66.88 o 
   1  17  11        5.37        3.82     28.90 o 
   2  17  11       12.07       10.31     31.09 o 
   3  17  11      467.34      467.82     56.71 o 
   4  17  11       81.01       70.33     38.27 o 
   5  17  11       36.55       63.50     41.17 o 
   6  17  11      168.59      168.24     48.51 o 
   0  18  11     1778.57     1819.00    125.17 o 
   1  18  11      282.77      280.33     47.07 o 
   2  18  11       71.12       95.05     42.94 o 
   3  18  11      619.39      547.23     66.30 o 
   4  18  11       10.58        6.59     36.92 o 
   5  18  11        2.58        9.20     43.84 o 
   1  19  11      619.91      672.44     68.88 o 
   2  19  11      133.55      124.76     45.78 o 
   3  19  11      116.55      122.17     49.31 o 
   4  19  11       11.43       30.96     47.73 o 
   0  20  11     1104.36     1247.26    211.75 o 
   0   0  12     2225.48     2414.20    104.60 o 
   1   0  12       63.83       57.54     17.72 o 
   2   0  12      140.12      126.01     22.09 o 
   3   0  12       12.92       45.27     18.56 o 
   4   0  12       24.58       29.94     20.01 o 
   5   0  12       39.47       48.05     22.33 o 
   6   0  12     8189.16     7855.31    160.10 o 
   7   0  12     1430.68     1421.92     88.96 o 
   8   0  12       94.54      140.08     40.43 o 
   9   0  12      320.69      436.16     74.07 o 
  10   0  12        8.82       26.08     47.05 o 
  11   0  12        4.95       75.79     74.97 o 
  12   0  12        2.48       59.27     84.14 o 
   1   1  12     2008.26     2133.72     49.36 o 
   2   1  12      601.48      575.52     31.85 o 
   3   1  12     1321.76     1169.93     42.29 o 
   4   1  12       97.64       98.62     16.06 o 
   5   1  12        5.63       10.22     14.77 o 
   6   1  12     1254.27     1161.88     48.97 o 
   7   1  12       75.06       80.25     24.16 o 
   8   1  12       43.69       39.79     25.87 o 
   9   1  12     1923.10     1833.54     85.89 o 
  10   1  12      279.19      331.32     50.72 o 
  11   1  12      678.28      675.33     75.81 o 
  12   1  12       19.27       37.07     49.90 o 
   0   2  12       18.11       27.33     16.94 o 
   1   2  12        6.36       10.05     10.96 o 
   2   2  12      198.80      240.63     19.22 o 
   3   2  12       79.12      101.27     15.94 o 
   4   2  12       80.22       64.60     15.44 o 
   5   2  12      467.70      422.20     27.26 o 
   6   2  12      270.07      249.30     27.25 o 
   7   2  12     1272.51     1242.69     65.47 o 
   8   2  12      414.47      430.59     44.07 o 
   9   2  12       12.40       37.73     27.41 o 
  10   2  12        2.29       19.02     30.04 o 
  11   2  12      383.85      398.56     61.78 o 
  12   2  12       21.21       25.48     54.02 o 
   1   3  12       11.57        0.76     12.17 o 
   2   3  12      250.79      267.33     20.61 o 
   3   3  12        1.36       11.75     11.95 o 
   4   3  12        1.13       11.55     13.19 o 
   5   3  12      495.49      499.51     28.85 o 
   6   3  12      730.58      678.90     41.52 o 
   7   3  12      339.16      319.86     37.73 o 
   8   3  12      772.10      754.49     55.24 o 
   9   3  12      114.56      141.03     34.28 o 
  10   3  12      104.89      141.50     36.97 o 
  11   3  12      130.29      127.28     42.86 o 
  12   3  12       11.00       40.69     58.05 o 
   0   4  12     1143.73     1060.88     49.77 o 
   1   4  12       39.71       42.09     12.53 o 
   2   4  12      361.04      359.12     22.65 o 
   3   4  12       44.46       43.64     13.52 o 
   4   4  12      331.29      300.93     25.99 o 
   5   4  12      253.42      289.65     29.26 o 
   6   4  12      224.19      233.13     28.42 o 
   7   4  12      276.98      265.64     31.88 o 
   8   4  12     1003.21      989.30     59.34 o 
   9   4  12      441.67      501.09     50.73 o 
  10   4  12      348.58      335.61     51.31 o 
  11   4  12      288.24      420.95     64.63 o 
  12   4  12       31.72       30.89     61.12 o 
   1   5  12     3821.60     3815.19     69.84 o 
   2   5  12        0.17        2.53     12.14 o 
   3   5  12     4850.58     4665.90     87.20 o 
   4   5  12     1002.04      960.54     42.23 o 
   5   5  12     1474.62     1451.13     57.91 o 
   6   5  12      440.07      415.71     35.30 o 
   7   5  12     2353.89     2256.21     77.09 o 
   8   5  12      517.74      505.86     44.64 o 
   9   5  12     1128.04     1149.64     66.81 o 
  10   5  12        1.43       12.38     33.28 o 
  11   5  12      800.82      885.83     86.02 o 
  12   5  12       28.87       45.36     58.72 o 
   0   6  12      658.51      687.14     40.78 o 
   1   6  12        3.92       14.35     12.72 o 
   2   6  12      486.99      482.87     30.05 o 
   3   6  12      606.07      595.34     33.63 o 
   4   6  12       19.59       20.83     17.29 o 
   5   6  12      382.64      423.26     34.20 o 
   6   6  12       44.90       38.42     21.56 o 
   7   6  12      339.28      359.03     35.66 o 
   8   6  12       26.34       20.63     26.66 o 
   9   6  12        4.20        3.72     28.64 o 
  10   6  12        6.22       -0.08     36.37 o 
  11   6  12       77.66      100.01     47.65 o 
   1   7  12     2840.82     2770.68     65.65 o 
   2   7  12      931.62      871.35     38.71 o 
   3   7  12       44.46       63.81     17.88 o 
   4   7  12        6.91       10.83     17.43 o 
   5   7  12      151.80      147.31     27.04 o 
   6   7  12      520.89      500.98     42.71 o 
   7   7  12      443.31      435.24     41.69 o 
   8   7  12      615.78      570.88     52.13 o 
   9   7  12      415.28      463.86     54.31 o 
  10   7  12      590.94      616.43     70.00 o 
  11   7  12     1072.15     1227.41    111.33 o 
   0   8  12       89.72       74.69     30.43 o 
   1   8  12      177.80      185.09     24.42 o 
   2   8  12       24.33       33.48     17.83 o 
   3   8  12       73.60       87.49     23.40 o 
   4   8  12       19.34        2.70     20.09 o 
   5   8  12      497.23      433.01     38.93 o 
   6   8  12       24.86       39.78     25.48 o 
   7   8  12       14.85       20.50     27.81 o 
   8   8  12      198.03      185.42     38.56 o 
   9   8  12        0.04       32.61     35.19 o 
  10   8  12      361.38      372.69     63.48 o 
  11   8  12        4.28       21.03     48.83 o 
   1   9  12     1715.54     1617.23     72.52 o 
   2   9  12      601.99      607.04     47.50 o 
   3   9  12     5579.44     5413.15    134.14 o 
   4   9  12      596.93      623.84     44.59 o 
   5   9  12     3270.22     3165.80    104.68 o 
   6   9  12      147.18      142.55     30.84 o 
   7   9  12      263.02      314.02     41.47 o 
   8   9  12       33.92       27.82     28.27 o 
   9   9  12     1043.54     1158.40     91.66 o 
  10   9  12       24.11       44.88     40.13 o 
  11   9  12      763.85      738.77     95.49 o 
   0  10  12      927.69      780.77     80.22 o 
   1  10  12      887.12      822.77     58.91 o 
   2  10  12        8.05       21.44     22.44 o 
   3  10  12      185.37      191.74     34.98 o 
   4  10  12       14.46       24.33     24.55 o 
   5  10  12      714.25      664.97     58.58 o 
   6  10  12        7.96       43.85     26.21 o 
   7  10  12      434.90      499.36     51.02 o 
   8  10  12      149.88      207.37     38.52 o 
   9  10  12       44.72       68.69     38.23 o 
  10  10  12        4.91       27.93     42.49 o 
   1  11  12       41.16       66.63     26.83 o 
   2  11  12      162.32      144.61     33.38 o 
   3  11  12       32.82       33.70     28.19 o 
   4  11  12       15.38       32.13     25.36 o 
   5  11  12      504.89      599.22     51.44 o 
   6  11  12       31.74       16.59     25.85 o 
   7  11  12      820.07      860.96     63.27 o 
   8  11  12       55.23       66.21     31.34 o 
   9  11  12      150.37      227.11     52.16 o 
  10  11  12      212.51      225.04     61.06 o 
   0  12  12      549.64      531.65     75.23 o 
   1  12  12       12.52       18.53     25.92 o 
   2  12  12        5.42        6.25     26.13 o 
   3  12  12      839.31      881.98     64.82 o 
   4  12  12        0.91       26.81     24.80 o 
   5  12  12       70.08       93.03     30.33 o 
   6  12  12      334.81      357.40     44.39 o 
   7  12  12        1.06       16.61     29.72 o 
   8  12  12       10.45       51.45     35.41 o 
   9  12  12        1.26        8.82     37.36 o 
   1  13  12      972.60      959.72     68.15 o 
   2  13  12      275.09      256.54     40.23 o 
   3  13  12      236.89      281.93     41.15 o 
   4  13  12      137.20      107.78     31.39 o 
   5  13  12      220.34      249.28     41.13 o 
   6  13  12      195.72      178.26     37.68 o 
   7  13  12      503.74      567.07     56.84 o 
   8  13  12       17.42       62.17     36.45 o 
   9  13  12      283.91      364.11     57.60 o 
   0  14  12      208.92      192.20     55.06 o 
   1  14  12       13.96        6.56     27.35 o 
   2  14  12       21.85       13.52     28.73 o 
   3  14  12       52.15       65.30     28.85 o 
   4  14  12      463.09      494.87     55.20 o 
   5  14  12      337.08      420.88     53.78 o 
   6  14  12      126.29      176.36     41.23 o 
   7  14  12       23.64       61.63     39.12 o 
   8  14  12        8.24       34.70     36.56 o 
   1  15  12      255.61      266.61     44.27 o 
   2  15  12      163.95      147.02     36.06 o 
   3  15  12       79.82       95.02     32.77 o 
   4  15  12      278.08      317.13     48.64 o 
   5  15  12        0.03       31.32     33.59 o 
   6  15  12        3.52       14.45     33.32 o 
   7  15  12        5.53       22.15     39.87 o 
   8  15  12       25.97       27.75     44.28 o 
   0  16  12       85.41       84.68     47.48 o 
   1  16  12       55.38      106.62     35.98 o 
   2  16  12      397.00      393.68     50.98 o 
   3  16  12        3.89       24.81     30.88 o 
   4  16  12       31.59       71.09     37.68 o 
   5  16  12      187.93      198.67     43.10 o 
   6  16  12        5.44       15.07     35.89 o 
   7  16  12       20.62       53.55     46.90 o 
   1  17  12      153.50      151.38     37.65 o 
   2  17  12       30.26       40.31     34.38 o 
   3  17  12       72.02       89.14     36.62 o 
   4  17  12       17.44       64.24     36.76 o 
   5  17  12       74.12      108.06     41.52 o 
   6  17  12       46.52       56.91     46.21 o 
   0  18  12        1.58       47.84     46.38 o 
   1  18  12      141.41      214.05     40.93 o 
   2  18  12      111.82      138.03     43.53 o 
   3  18  12        8.16       50.85     43.90 o 
   4  18  12       41.28       97.34     46.92 o 
   1  19  12       40.33      109.72     44.18 o 
   2  19  12       53.06       68.60     47.81 o 
   3  19  12      761.95      810.16     88.30 o 
   1   1  13     1294.68     1193.25     39.39 o 
   2   1  13        6.01       15.32     12.54 o 
   3   1  13     3468.09     3392.27     66.41 o 
   4   1  13        5.40       25.17     14.81 o 
   5   1  13     1963.17     1821.86     53.82 o 
   6   1  13      230.79      271.00     28.54 o 
   7   1  13        6.55        4.72     23.02 o 
   8   1  13     1217.87     1230.40     69.05 o 
   9   1  13     1577.59     1566.98     89.48 o 
  10   1  13       26.70       40.60     38.97 o 
  11   1  13       33.32       58.95     43.67 o 
  12   1  13       11.61       61.63     66.31 o 
   0   2  13     1194.84     1213.30     56.36 o 
   1   2  13       59.94       66.17     14.28 o 
   2   2  13      167.98      173.92     18.27 o 
   3   2  13      770.54      755.27     34.22 o 
   4   2  13      109.89      112.72     18.27 o 
   5   2  13      436.47      397.97     31.21 o 
   6   2  13      279.93      237.17     28.28 o 
   7   2  13      106.21       88.73     26.48 o 
   8   2  13      242.01      182.55     34.54 o 
   9   2  13      100.29       82.10     29.90 o 
  10   2  13      448.69      445.87     56.69 o 
  11   2  13       27.46       72.69     48.32 o 
  12   2  13      487.34      608.19     97.95 o 
   1   3  13     3009.84     2778.02     58.44 o 
   2   3  13      287.54      229.12     19.70 o 
   3   3  13      538.48      541.19     29.43 o 
   4   3  13      876.24      874.73     37.00 o 
   5   3  13      948.75      916.06     42.60 o 
   6   3  13        1.26       -9.83     19.75 o 
   7   3  13      245.13      263.16     34.19 o 
   8   3  13      178.48      204.65     35.12 o 
   9   3  13      138.41      153.70     36.15 o 
  10   3  13      719.63      748.19     63.22 o 
  11   3  13      336.02      382.85     62.14 o 
  12   3  13        4.02       34.62     62.52 o 
   0   4  13      198.96      200.35     27.45 o 
   1   4  13      683.48      652.05     29.61 o 
   2   4  13        3.73        5.68     13.36 o 
   3   4  13      512.61      522.54     32.05 o 
   4   4  13     1251.67     1269.82     48.94 o 
   5   4  13       99.31       89.28     22.94 o 
   6   4  13     2597.39     2561.24     79.91 o 
   7   4  13       61.79       62.97     23.81 o 
   8   4  13      646.94      668.56     50.49 o 
   9   4  13        0.02        1.59     25.91 o 
  10   4  13      184.30      181.80     39.07 o 
  11   4  13      304.02      346.04     51.85 o 
   1   5  13     2538.37     2504.58     55.34 o 
   2   5  13        5.40        4.15     14.84 o 
   3   5  13       28.76       28.55     16.79 o 
   4   5  13       17.48       27.38     17.26 o 
   5   5  13      205.62      177.65     26.03 o 
   6   5  13      207.75      215.19     29.59 o 
   7   5  13     1835.66     1810.27     71.50 o 
   8   5  13       75.77       82.55     29.31 o 
   9   5  13        2.90       27.21     26.95 o 
  10   5  13       30.99       31.66     32.47 o 
  11   5  13      555.37      655.64     78.53 o 
   0   6  13      167.67      130.06     24.35 o 
   1   6  13      432.80      416.68     27.25 o 
   2   6  13     1081.81     1029.87     43.60 o 
   3   6  13       75.95       77.31     18.88 o 
   4   6  13      459.76      454.65     32.88 o 
   5   6  13      340.06      316.73     32.48 o 
   6   6  13     1122.17     1059.65     54.15 o 
   7   6  13      754.75      702.76     51.33 o 
   8   6  13      466.51      427.21     47.52 o 
   9   6  13      267.57      314.41     45.06 o 
  10   6  13        1.81        7.37     37.27 o 
  11   6  13       10.78       44.06     46.41 o 
   1   7  13       27.72       33.46     17.22 o 
   2   7  13      114.94      116.04     22.13 o 
   3   7  13       16.14       16.09     18.68 o 
   4   7  13       52.21       45.98     19.88 o 
   5   7  13      366.46      376.70     37.30 o 
   6   7  13      290.88      318.06     39.86 o 
   7   7  13        7.31       17.44     25.11 o 
   8   7  13        0.04       -4.72     29.98 o 
   9   7  13       29.12       53.59     34.41 o 
  10   7  13      177.64      196.82     48.92 o 
  11   7  13      148.65       99.35     50.22 o 
   0   8  13     2299.58     2242.82    111.30 o 
   1   8  13      257.88      265.39     31.66 o 
   2   8  13      667.98      651.45     40.92 o 
   3   8  13      245.84      249.42     28.27 o 
   4   8  13     1259.41     1290.89     62.64 o 
   5   8  13      208.28      220.70     32.04 o 
   6   8  13        3.57       22.43     23.53 o 
   7   8  13      330.93      360.17     42.49 o 
   8   8  13      596.92      669.63     57.33 o 
   9   8  13      118.97      123.16     45.14 o 
  10   8  13      640.10      605.30     80.43 o 
  11   8  13       21.73       74.98     51.04 o 
   1   9  13     2242.21     2084.44     77.97 o 
   2   9  13      339.15      360.56     38.98 o 
   3   9  13       83.85       90.66     27.00 o 
   4   9  13     2654.57     2522.16     97.15 o 
   5   9  13      451.09      465.04     43.03 o 
   6   9  13      397.64      345.48     43.05 o 
   7   9  13       94.91      129.19     34.83 o 
   8   9  13      606.54      620.34     56.96 o 
   9   9  13      173.42      205.39     48.52 o 
  10   9  13      532.95      704.67     86.11 o 
   0  10  13      886.12      906.18     89.46 o 
   1  10  13      118.68      119.26     31.16 o 
   2  10  13      419.62      362.61     42.93 o 
   3  10  13     1268.77     1203.66     73.68 o 
   4  10  13     1593.62     1484.15     91.58 o 
   5  10  13       58.13       40.71     28.01 o 
   6  10  13     1400.02     1310.31     81.98 o 
   7  10  13       49.82       97.93     36.72 o 
   8  10  13        1.60       17.33     31.27 o 
   9  10  13       14.00       52.44     92.30 o 
  10  10  13       64.25       71.00     54.66 o 
   1  11  13     1214.85     1143.94     71.91 o 
   2  11  13      743.30      652.61     57.15 o 
   3  11  13     1846.33     1802.83     91.66 o 
   4  11  13        6.39       -0.98     24.71 o 
   5  11  13       16.05       52.68     28.87 o 
   6  11  13      153.45      136.18     38.16 o 
   7  11  13      531.72      543.76     58.81 o 
   8  11  13       93.03      134.77     40.44 o 
   9  11  13       48.88       60.67     43.90 o 
   0  12  13     2149.53     2058.18    137.14 o 
   1  12  13        0.10       38.36     25.18 o 
   2  12  13      341.75      289.90     41.13 o 
   3  12  13       76.30       38.83     26.77 o 
   4  12  13        2.60       39.13     29.07 o 
   5  12  13       98.91      113.16     34.64 o 
   6  12  13        7.42       -6.07     30.43 o 
   7  12  13      124.55      133.20     39.06 o 
   8  12  13       63.47       27.92     36.42 o 
   9  12  13        0.00        0.66     41.92 o 
   1  13  13      378.26      343.47     44.21 o 
   2  13  13     1009.01     1009.35     72.32 o 
   3  13  13      626.42      705.69     62.12 o 
   4  13  13        3.45       30.42     32.28 o 
   5  13  13      487.62      553.97     58.14 o 
   6  13  13        4.86      -24.32     29.63 o 
   7  13  13       29.95       60.28     37.40 o 
   8  13  13      182.85      192.17     50.27 o 
   0  14  13        4.77       17.24     40.21 o 
   1  14  13      383.74      354.82     47.30 o 
   2  14  13       34.05       48.78     29.60 o 
   3  14  13      158.69      183.51     38.13 o 
   4  14  13       14.19       50.32     29.65 o 
   5  14  13       47.99       65.03     35.45 o 
   6  14  13        0.83       57.11     36.16 o 
   7  14  13        2.18       -2.02     33.63 o 
   8  14  13       39.57       69.80     43.82 o 
   1  15  13     1091.68     1085.86     78.14 o 
   2  15  13      139.03      173.57     39.02 o 
   3  15  13     1340.38     1428.35     91.13 o 
   4  15  13       42.83       91.56     36.17 o 
   5  15  13      993.92      968.98     77.47 o 
   6  15  13      115.97      138.43     41.63 o 
   7  15  13      119.95      156.97     49.29 o 
   0  16  13        9.81       31.03     44.21 o 
   1  16  13       83.69       92.28     37.72 o 
   2  16  13        1.27        5.69     34.05 o 
   3  16  13      204.86      187.94     43.22 o 
   4  16  13        0.03       -4.72     33.68 o 
   5  16  13       65.58       72.17     39.52 o 
   6  16  13       98.76      144.74     42.81 o 
   1  17  13      143.80      175.07     40.57 o 
   2  17  13       28.38       24.48     39.47 o 
   3  17  13       40.65       62.59     40.16 o 
   4  17  13       12.18       53.58     35.27 o 
   5  17  13      510.05      550.38     65.05 o 
   0  18  13        0.53       99.90     51.89 o 
   1  18  13      346.31      402.77     61.71 o 
   2  18  13       29.74       80.77     39.40 o 
   3  18  13      170.00      201.05     55.51 o 
   4  18  13      328.93      375.37     67.01 o 
   1  19  13      638.99      678.83     84.30 o 
   0   0  14        2.76       32.62     28.21 o 
   1   0  14     1491.04     1485.64     72.21 o 
   2   0  14    11879.33    11474.89    326.94 o 
   3   0  14        2.17       12.01     19.00 o 
   4   0  14     1890.41     1811.41     74.38 o 
   5   0  14      465.07      493.85     45.77 o 
   6   0  14      160.31      136.55     37.39 o 
   7   0  14      769.83      651.53     82.23 o 
   8   0  14      268.02      316.53     61.62 o 
   9   0  14      163.84      157.93     52.86 o 
  10   0  14     1686.49     1622.33    138.72 o 
  11   0  14       79.90       44.25     58.05 o 
   1   1  14      281.16      309.64     23.13 o 
   2   1  14      444.28      423.80     28.27 o 
   3   1  14     1124.67     1115.29     41.08 o 
   4   1  14      897.26      899.72     37.99 o 
   5   1  14      690.29      723.63     36.66 o 
   6   1  14        5.92       16.35     20.34 o 
   7   1  14     1190.09     1142.79     66.73 o 
   8   1  14     1752.33     1604.02     88.28 o 
   9   1  14      227.21      237.41     44.10 o 
  10   1  14       13.53       22.54     36.69 o 
  11   1  14       34.41       37.12     40.95 o 
   0   2  14     1034.52     1103.03     56.18 o 
   1   2  14      417.22      421.44     26.21 o 
   2   2  14     1767.32     1659.54     48.19 o 
   3   2  14      580.56      616.26     31.17 o 
   4   2  14     1643.66     1595.35     53.43 o 
   5   2  14     1232.12      924.41     81.43 o 
   6   2  14     3742.48     3101.64    245.30 o 
   7   2  14        4.82       19.05     21.60 o 
   8   2  14      206.64      194.55     36.92 o 
   9   2  14      105.42      124.07     37.62 o 
  10   2  14       67.10       84.47     39.09 o 
  11   2  14        0.20       37.45     43.45 o 
   1   3  14     1141.23     1158.58     40.28 o 
   2   3  14      765.15      729.47     37.30 o 
   3   3  14       21.62       17.65     14.78 o 
   4   3  14      490.29      487.87     33.51 o 
   5   3  14     1380.40     1323.05     57.75 o 
   6   3  14       48.57       43.63     22.22 o 
   7   3  14       12.81       24.69     23.76 o 
   8   3  14        0.03       14.79     24.84 o 
   9   3  14      359.12      387.30     44.55 o 
  10   3  14       44.74       96.10     40.80 o 
  11   3  14       25.27       76.78     47.46 o 
   0   4  14     7436.24     7110.46    137.07 o 
   1   4  14       40.90       38.29     14.97 o 
   2   4  14      478.08      461.58     27.24 o 
   3   4  14      129.27      123.69     21.35 o 
   4   4  14     1856.94     1868.01     61.04 o 
   5   4  14        8.09       11.05     19.10 o 
   6   4  14       32.27       40.60     22.90 o 
   7   4  14       27.45       11.75     24.00 o 
   8   4  14      406.51      355.97     41.26 o 
   9   4  14      172.56      174.36     34.34 o 
  10   4  14      183.38      197.74     39.52 o 
  11   4  14       24.72       46.43     45.53 o 
   1   5  14        6.02       -4.59     13.66 o 
   2   5  14       17.19       25.40     16.90 o 
   3   5  14        0.05        2.97     16.30 o 
   4   5  14      943.52      955.82     45.24 o 
   5   5  14     1693.53     1619.80     64.82 o 
   6   5  14      123.94      107.80     26.13 o 
   7   5  14      436.31      423.89     39.74 o 
   8   5  14        9.50       26.21     25.56 o 
   9   5  14      148.09      166.67     42.36 o 
  10   5  14      170.33      198.93     43.59 o 
  11   5  14       10.82       49.73     47.90 o 
   0   6  14     5208.85     5031.26    114.68 o 
   1   6  14      178.38      200.48     22.56 o 
   2   6  14      235.73      218.19     24.82 o 
   3   6  14       48.41       58.41     19.23 o 
   4   6  14        7.27        1.57     17.94 o 
   5   6  14       24.10       58.69     25.35 o 
   6   6  14      561.34      602.78     47.71 o 
   7   6  14       33.56       17.13     25.34 o 
   8   6  14      352.97      342.68     44.72 o 
   9   6  14      256.03      265.70     42.17 o 
  10   6  14      224.61      199.81     49.43 o 
  11   6  14       20.53       -2.37     47.93 o 
   1   7  14      698.45      767.22     40.24 o 
   2   7  14     3257.34     3115.42     85.05 o 
   3   7  14     1078.04     1126.34     53.45 o 
   4   7  14        0.38        9.25     22.06 o 
   5   7  14        1.43       -2.56     22.96 o 
   6   7  14      749.40      686.77     51.20 o 
   7   7  14       23.90       27.17     24.67 o 
   8   7  14      102.07      103.95     34.01 o 
   9   7  14        8.17       30.88     37.21 o 
  10   7  14      351.28      397.27     63.75 o 
  11   7  14      184.74      150.46     60.93 o 
   0   8  14     1059.53     1067.44     80.57 o 
   1   8  14      329.91      313.11     35.31 o 
   2   8  14        3.21       30.62     21.49 o 
   3   8  14       44.23       44.96     21.91 o 
   4   8  14        8.22       27.49     23.04 o 
   5   8  14      501.98      484.27     43.07 o 
   6   8  14      327.84      357.20     40.34 o 
   7   8  14       38.51       20.85     28.12 o 
   8   8  14      121.29      172.42     40.53 o 
   9   8  14       19.28       21.99     35.97 o 
  10   8  14      164.38      267.25     66.78 o 
   1   9  14      354.17      332.55     36.05 o 
   2   9  14     1667.02     1541.53     69.86 o 
   3   9  14       61.56       81.00     27.26 o 
   4   9  14       80.37       97.17     30.27 o 
   5   9  14       15.50       13.39     26.00 o 
   6   9  14      124.37      201.89     34.35 o 
   7   9  14      190.15      223.99     40.10 o 
   8   9  14      242.41      250.12     43.05 o 
   9   9  14      260.05      311.05     52.80 o 
  10   9  14       47.52       59.59     48.63 o 
   0  10  14       12.98       14.63     35.52 o 
   1  10  14      896.38      887.73     59.78 o 
   2  10  14      276.04      287.13     37.63 o 
   3  10  14      463.57      477.42     51.68 o 
   4  10  14     2032.25     2021.69     98.50 o 
   5  10  14      304.27      312.01     44.57 o 
   6  10  14      336.36      300.80     45.03 o 
   7  10  14      190.86      221.53     43.17 o 
   8  10  14      755.72      893.95     75.77 o 
   9  10  14       13.95       62.73     46.20 o 
  10  10  14      636.20      751.93    113.75 o 
   1  11  14      816.25      767.45     61.11 o 
   2  11  14      151.20      148.61     32.72 o 
   3  11  14       87.98       63.49     27.92 o 
   4  11  14        1.63        8.93     26.69 o 
   5  11  14       25.33       51.52     29.53 o 
   6  11  14        1.20       28.10     30.89 o 
   7  11  14       22.04       60.04     35.58 o 
   8  11  14       83.84       57.66     38.77 o 
   9  11  14       36.80       76.31     48.37 o 
   0  12  14     2351.00     2363.54    150.26 o 
   1  12  14      193.53      224.08     38.17 o 
   2  12  14      151.59      152.48     35.68 o 
   3  12  14      551.58      466.74     52.24 o 
   4  12  14      325.15      349.30     49.02 o 
   5  12  14        9.98       16.04     28.60 o 
   6  12  14     2276.43     2201.61    112.20 o 
   7  12  14        4.40        6.38     32.13 o 
   8  12  14      156.39      162.18     44.08 o 
   9  12  14        0.76        2.89     51.18 o 
   1  13  14      232.84      240.18     40.52 o 
   2  13  14       41.16       70.77     29.69 o 
   3  13  14      383.93      380.69     50.45 o 
   4  13  14       24.34       63.48     32.89 o 
   5  13  14        0.03       49.96     32.93 o 
   6  13  14       27.32        9.44     32.60 o 
   7  13  14        0.75       -1.16     32.40 o 
   8  13  14      402.85      337.46     61.32 o 
   0  14  14     1184.91     1172.93    113.32 o 
   1  14  14        0.07       22.25     26.84 o 
   2  14  14      900.14      971.99     74.25 o 
   3  14  14      307.85      303.08     45.34 o 
   4  14  14       33.40       53.31     33.22 o 
   5  14  14       49.72       44.17     34.50 o 
   6  14  14     1769.94     2083.57    124.73 o 
   7  14  14       92.64       95.70     42.83 o 
   1  15  14       25.35       -3.57     31.40 o 
   2  15  14        0.00      -12.95     31.20 o 
   3  15  14       29.59       48.75     34.47 o 
   4  15  14       99.69      101.61     40.02 o 
   5  15  14       99.50      132.02     41.09 o 
   6  15  14      580.70      628.68     69.47 o 
   7  15  14      132.96       93.35     50.16 o 
   0  16  14       12.02       16.57     44.00 o 
   1  16  14        4.05       20.38     31.40 o 
   2  16  14      712.46      705.44     69.07 o 
   3  16  14       24.60       44.78     41.74 o 
   4  16  14     1066.53     1131.87     85.10 o 
   5  16  14        7.96       13.30     38.38 o 
   6  16  14      816.26      861.30     81.85 o 
   1  17  14      541.58      480.69     59.94 o 
   2  17  14      211.17      242.16     45.54 o 
   3  17  14       10.80       15.12     37.97 o 
   4  17  14      149.82       71.64     43.32 o 
   0  18  14       41.55       54.40     56.05 o 
   1  18  14      258.40      276.90     52.84 o 
   2  18  14      467.78      474.36     65.31 o 
   3  18  14       71.55       87.86     49.50 o 
   1   1  15      182.10      178.36     20.48 o 
   2   1  15     3035.42     2573.13    152.26 o 
   3   1  15     1457.90     1327.78     46.25 o 
   4   1  15       76.57       59.68     18.00 o 
   5   1  15     1482.61     1461.16     56.17 o 
   6   1  15       27.40       61.88     24.37 o 
   7   1  15     1466.60     1474.95     71.57 o 
   8   1  15      212.52      255.22     41.62 o 
   9   1  15     1110.94     1042.31     77.72 o 
  10   1  15       86.35      138.82     43.75 o 
  11   1  15        9.07       28.14     42.34 o 
   0   2  15      604.01      541.35     43.44 o 
   1   2  15       14.91       16.61     15.50 o 
   2   2  15      263.34      228.01     22.63 o 
   3   2  15     1138.10     1096.57     42.27 o 
   4   2  15      895.88      782.75     53.49 o 
   5   2  15     1230.48     1080.25     56.19 o 
   6   2  15      390.44      345.22     34.81 o 
   7   2  15      310.94      287.48     36.60 o 
   8   2  15       22.14       47.77     26.31 o 
   9   2  15      230.60      205.19     45.80 o 
  10   2  15      186.32      182.93     44.79 o 
  11   2  15       50.32      129.80     47.87 o 
   1   3  15       11.21        1.90     14.88 o 
   2   3  15        2.80       12.47     14.96 o 
   3   3  15      627.90      613.97     35.64 o 
   4   3  15     2207.80     2033.96     65.17 o 
   5   3  15     3282.06     3163.15     89.76 o 
   6   3  15      220.32      226.23     33.34 o 
   7   3  15     1078.17     1084.43     63.02 o 
   8   3  15      243.48      230.95     36.97 o 
   9   3  15      118.04      108.62     34.59 o 
  10   3  15       13.73       44.27     39.07 o 
  11   3  15      223.42      197.64     53.21 o 
   0   4  15      880.95      882.75     53.17 o 
   1   4  15     1893.87     1870.26     52.70 o 
   2   4  15        0.10       18.08     16.87 o 
   3   4  15      305.24      333.18     30.20 o 
   4   4  15      211.83      186.50     25.80 o 
   5   4  15        0.33        4.76     20.27 o 
   6   4  15     1981.09     1894.43     73.74 o 
   7   4  15       50.53       36.26     25.45 o 
   8   4  15      105.39       98.80     29.23 o 
   9   4  15      215.70      248.36     40.81 o 
  10   4  15        0.50        1.49     36.37 o 
  11   4  15      255.94      251.52     63.64 o 
   1   5  15     1789.94     1848.61     57.11 o 
   2   5  15     2002.33     1971.13     60.04 o 
   3   5  15       44.36       42.35     19.25 o 
   4   5  15        0.24       21.65     21.16 o 
   5   5  15       35.11       54.13     23.14 o 
   6   5  15       80.63       90.46     26.15 o 
   7   5  15      183.17      164.08     36.70 o 
   8   5  15      313.52      363.40     45.36 o 
   9   5  15      169.09      204.10     40.60 o 
  10   5  15       25.54       69.94     36.70 o 
  11   5  15      114.61      112.96     67.05 o 
   0   6  15     8172.22     7972.13    176.73 o 
   1   6  15       10.37       22.48     17.65 o 
   2   6  15     2023.57     1949.27     59.83 o 
   3   6  15      198.65      206.64     26.51 o 
   4   6  15        4.16       13.71     22.85 o 
   5   6  15      934.09      901.25     56.66 o 
   6   6  15       15.67       17.96     24.23 o 
   7   6  15      844.64      847.46     58.72 o 
   8   6  15       80.32       86.67     32.35 o 
   9   6  15      545.07      582.02     58.84 o 
  10   6  15      223.43      256.48     48.69 o 
   1   7  15       12.94       29.84     20.48 o 
   2   7  15      243.11      253.91     30.88 o 
   3   7  15       20.25       31.98     20.88 o 
   4   7  15      218.30      231.53     33.56 o 
   5   7  15       70.38       63.17     24.85 o 
   6   7  15       21.56       46.85     25.83 o 
   7   7  15      614.78      603.31     52.06 o 
   8   7  15       91.90       91.23     34.81 o 
   9   7  15       31.09       25.28     33.09 o 
  10   7  15      282.13      312.37     61.86 o 
   0   8  15      200.14      174.72     43.13 o 
   1   8  15     3616.65     3517.32    103.84 o 
   2   8  15     2180.41     2146.15     82.17 o 
   3   8  15       30.58       26.29     22.75 o 
   4   8  15      345.58      370.93     39.54 o 
   5   8  15        0.06        9.21     23.25 o 
   6   8  15       98.73      147.19     31.45 o 
   7   8  15     1146.51      987.62     65.60 o 
   8   8  15      354.36      386.86     51.20 o 
   9   8  15       34.15       61.21     39.34 o 
  10   8  15      187.36      220.53     61.98 o 
   1   9  15     2249.57     2263.53     85.74 o 
   2   9  15       58.46       55.64     26.05 o 
   3   9  15      196.28      148.92     29.23 o 
   4   9  15      200.94      199.66     34.92 o 
   5   9  15       49.08       28.41     26.95 o 
   6   9  15      122.83      103.79     34.04 o 
   7   9  15      741.68      641.44     62.11 o 
   8   9  15      171.59      119.35     46.88 o 
   9   9  15       43.10       -0.26     38.93 o 
   0  10  15      893.21      931.81     82.14 o 
   1  10  15       99.10      100.58     28.56 o 
   2  10  15      600.87      666.95     53.66 o 
   3  10  15       64.12      100.56     28.63 o 
   4  10  15      898.93      920.58     64.44 o 
   5  10  15       56.76       96.95     33.75 o 
   6  10  15       61.44       63.92     31.79 o 
   7  10  15      212.10      195.38     43.03 o 
   8  10  15      213.95      167.80     44.32 o 
   9  10  15        2.91      -55.68     57.20 o 
   1  11  15       50.87       50.90     28.33 o 
   2  11  15       42.63       47.29     28.42 o 
   3  11  15      332.55      365.84     47.41 o 
   4  11  15        6.53       35.09     29.95 o 
   5  11  15      225.56      230.44     43.16 o 
   6  11  15       12.46       38.62     31.80 o 
   7  11  15      377.55      404.17     53.84 o 
   8  11  15      131.39      179.94     45.08 o 
   9  11  15        0.05      -27.94     49.74 o 
   0  12  15      244.76      207.10     57.67 o 
   1  12  15      326.40      347.22     46.93 o 
   2  12  15        9.72        1.39     28.53 o 
   3  12  15      123.58      115.36     33.89 o 
   4  12  15       81.33       48.19     42.45 o 
   5  12  15      258.23      244.96     43.08 o 
   6  12  15      681.70      623.32     63.48 o 
   7  12  15       25.40       42.88     39.99 o 
   8  12  15        2.67       52.76     40.89 o 
   1  13  15      457.97      389.61     49.63 o 
   2  13  15      124.42      171.26     38.92 o 
   3  13  15     1604.91     1455.50     90.97 o 
   4  13  15      259.24      271.75     46.41 o 
   5  13  15      435.77      485.67     56.27 o 
   6  13  15      148.16      160.88     41.96 o 
   7  13  15      346.41      473.40     60.78 o 
   8  13  15       20.17       75.44     50.20 o 
   0  14  15      210.23      239.77     60.08 o 
   1  14  15      343.33      434.25     52.55 o 
   2  14  15        0.12       29.55     30.84 o 
   3  14  15        7.28       -2.28     28.81 o 
   4  14  15      709.46      673.15     66.64 o 
   5  14  15       83.78       79.18     36.17 o 
   6  14  15        0.38       23.58     33.82 o 
   7  14  15      112.07      106.69     44.76 o 
   1  15  15       46.95       72.97     36.00 o 
   2  15  15       48.60       48.95     35.83 o 
   3  15  15      479.24      534.88     59.76 o 
   4  15  15        3.33       23.96     34.18 o 
   5  15  15      295.44      391.61     55.47 o 
   6  15  15      162.91      162.12     47.17 o 
   0  16  15      383.20      422.50     78.27 o 
   1  16  15       98.64      124.70     37.64 o 
   2  16  15       10.15       51.66     35.43 o 
   3  16  15      196.94      201.51     42.96 o 
   4  16  15        2.47        5.38     36.86 o 
   5  16  15      137.30      197.51     53.77 o 
   1  17  15      648.57      631.95     66.33 o 
   2  17  15       78.51      128.10     41.76 o 
   3  17  15      208.08      234.87     57.01 o 
   0  18  15       66.08      148.17     67.69 o 
   0   0  16        4.03       15.39     33.30 o 
   1   0  16     1897.77     1791.67     76.17 o 
   2   0  16      462.87      499.74     44.11 o 
   3   0  16       21.60       11.91     23.66 o 
   4   0  16      767.62      713.20     53.03 o 
   5   0  16      238.23      251.83     37.23 o 
   6   0  16      474.27      472.32     61.45 o 
   7   0  16      154.26      109.09     46.26 o 
   8   0  16       19.75       29.78     46.04 o 
   9   0  16        7.62       17.55     46.36 o 
  10   0  16        7.50       38.88     58.49 o 
  11   0  16        0.14       -4.32     73.46 o 
   1   1  16       69.18       87.74     18.40 o 
   2   1  16      549.06      516.28     29.90 o 
   3   1  16        0.95      -14.15     15.13 o 
   4   1  16       71.68       70.61     18.58 o 
   5   1  16      302.59      266.92     28.55 o 
   6   1  16       24.60       45.69     24.05 o 
   7   1  16        0.08       18.47     25.80 o 
   8   1  16       25.97        6.56     27.36 o 
   9   1  16       31.96       55.59     37.99 o 
  10   1  16       24.47       15.77     38.25 o 
  11   1  16       47.42       59.42     48.42 o 
   0   2  16     1107.76     1082.46     60.50 o 
   1   2  16      158.23      120.70     20.10 o 
   2   2  16     1641.21     1491.04     49.89 o 
   3   2  16      267.74      251.71     25.97 o 
   4   2  16       11.60        2.78     17.20 o 
   5   2  16       17.47        9.88     20.21 o 
   6   2  16      336.09      353.26     38.52 o 
   7   2  16       47.67       50.12     25.90 o 
   8   2  16       72.08       77.43     32.66 o 
   9   2  16      257.78      308.67     45.51 o 
  10   2  16       11.33       26.74     36.36 o 
  11   2  16      333.64      456.58     64.00 o 
   1   3  16      676.53      654.99     34.43 o 
   2   3  16      756.60      613.98     45.14 o 
   3   3  16     3705.20     3440.41     81.39 o 
   4   3  16      146.52      118.66     23.26 o 
   5   3  16     1090.23     1056.07     55.85 o 
   6   3  16       60.81       66.09     24.20 o 
   7   3  16     1069.96      985.21     66.02 o 
   8   3  16       11.17       11.39     28.29 o 
   9   3  16      126.57      181.62     40.25 o 
  10   3  16       31.33       40.97     36.26 o 
   0   4  16      506.15      547.07     45.86 o 
   1   4  16     1253.01     1238.56     49.04 o 
   2   4  16      356.60      346.31     29.51 o 
   3   4  16      215.56      222.71     26.29 o 
   4   4  16     1121.64     1110.49     51.49 o 
   5   4  16      231.66      241.54     32.02 o 
   6   4  16     2148.48     1976.28     77.11 o 
   7   4  16       54.43       62.59     28.36 o 
   8   4  16      304.95      293.63     41.17 o 
   9   4  16       84.55       88.55     37.45 o 
  10   4  16      121.35      127.18     44.69 o 
   1   5  16      107.60      115.58     21.24 o 
   2   5  16     1732.18     1641.98     56.99 o 
   3   5  16     2796.94     2737.50     78.18 o 
   4   5  16        0.32       -8.62     19.26 o 
   5   5  16     1292.10     1254.31     61.54 o 
   6   5  16        0.14       39.87     26.12 o 
   7   5  16        1.26      -23.79     27.13 o 
   8   5  16      156.70      173.14     39.61 o 
   9   5  16        8.49       13.60     33.47 o 
  10   5  16       28.20       38.36     40.80 o 
   0   6  16     1198.95     1188.48     73.89 o 
   1   6  16      240.03      216.45     27.00 o 
   2   6  16       23.74       25.29     20.46 o 
   3   6  16     2934.79     2767.46     85.85 o 
   4   6  16        9.77        1.87     22.45 o 
   5   6  16      335.97      372.25     40.83 o 
   6   6  16       37.87       78.70     27.76 o 
   7   6  16      247.45      244.52     41.17 o 
   8   6  16      276.37      359.45     47.41 o 
   9   6  16       58.98       54.10     37.97 o 
  10   6  16       69.94      114.23     44.25 o 
   1   7  16    10089.64     9851.43    174.02 o 
   2   7  16      410.87      416.69     37.72 o 
   3   7  16      354.07      389.92     37.29 o 
   4   7  16     1390.18     1445.41     71.26 o 
   5   7  16      594.23      658.98     52.10 o 
   6   7  16      191.23      210.21     37.07 o 
   7   7  16     1104.05     1163.25     70.18 o 
   8   7  16        1.88       -8.78     30.92 o 
   9   7  16      906.48     1021.24     76.60 o 
  10   7  16        0.04       -0.65     48.37 o 
   0   8  16     1331.29     1331.32     94.72 o 
   1   8  16      232.87      236.08     33.73 o 
   2   8  16        3.78       28.40     23.27 o 
   3   8  16      246.57      273.30     34.47 o 
   4   8  16       27.47       43.31     26.33 o 
   5   8  16      132.41      173.87     35.41 o 
   6   8  16      160.76      149.56     33.37 o 
   7   8  16      546.56      623.26     53.76 o 
   8   8  16      200.84      204.74     43.40 o 
   9   8  16       55.46       88.20     43.03 o 
   1   9  16      780.18      797.97     54.13 o 
   2   9  16       66.30       42.08     24.61 o 
   3   9  16       57.41       76.62     28.79 o 
   4   9  16       23.52       18.56     25.72 o 
   5   9  16      674.91      770.22     62.66 o 
   6   9  16       50.41       68.82     30.25 o 
   7   9  16      309.32      374.14     49.72 o 
   8   9  16        0.18      -17.90     39.40 o 
   9   9  16      338.78      404.75     67.06 o 
   0  10  16     2593.26     2599.85    136.53 o 
   1  10  16       52.57       27.46     24.61 o 
   2  10  16       14.49       28.86     23.88 o 
   3  10  16      407.16      449.12     47.80 o 
   4  10  16        1.23       38.93     28.28 o 
   5  10  16      822.16      772.85     63.20 o 
   6  10  16      734.92      761.19     69.68 o 
   7  10  16      218.74      163.53     40.85 o 
   8  10  16       38.44       24.10     41.08 o 
   9  10  16        7.57       46.12     53.63 o 
   1  11  16      486.66      497.85     53.67 o 
   2  11  16      482.09      457.50     54.24 o 
   3  11  16     1679.53     1720.06     96.64 o 
   4  11  16        5.91        6.02     29.22 o 
   5  11  16     1738.05     1705.72     99.43 o 
   6  11  16      393.58      427.38     58.25 o 
   7  11  16      378.18      388.92     54.91 o 
   8  11  16        0.47      -28.02     38.13 o 
   0  12  16      655.36      624.38     90.03 o 
   1  12  16      467.79      424.59     53.98 o 
   2  12  16       70.92       82.98     32.11 o 
   3  12  16      170.86      193.32     42.78 o 
   4  12  16        0.71       -3.24     28.37 o 
   5  12  16      493.61      517.83     59.10 o 
   6  12  16      162.67      186.52     46.01 o 
   7  12  16       34.73       55.51     37.53 o 
   8  12  16        0.00        7.08     44.49 o 
   1  13  16       28.92       62.51     33.23 o 
   2  13  16        3.52       27.55     30.23 o 
   3  13  16       40.01       71.15     33.84 o 
   4  13  16      128.44      182.80     40.23 o 
   5  13  16      285.59      241.47     44.66 o 
   6  13  16       42.51       46.74     35.04 o 
   7  13  16       46.89       60.43     42.48 o 
   0  14  16      218.14      242.40     63.45 o 
   1  14  16        2.77       40.11     31.84 o 
   2  14  16     1131.41      945.95     77.28 o 
   3  14  16      164.48      191.55     41.68 o 
   4  14  16        5.78       45.20     39.86 o 
   5  14  16        5.80       28.17     34.83 o 
   6  14  16       57.82       85.57     41.60 o 
   1  15  16        0.25       41.17     35.45 o 
   2  15  16      554.33      545.99     62.01 o 
   3  15  16        2.08       39.30     34.03 o 
   4  15  16      161.27      169.40     44.34 o 
   5  15  16       90.57      112.00     43.58 o 
   0  16  16        5.02       68.60     54.34 o 
   1  16  16        5.45       10.77     34.54 o 
   2  16  16       31.83       38.27     36.88 o 
   3  16  16     1175.72     1038.08     85.65 o 
   4  16  16      190.29      210.17     51.27 o 
   1  17  16      113.61       96.94     45.37 o 
   2  17  16       33.01       57.64     45.53 o 
   1   1  17     1822.25     1601.73     52.29 o 
   2   1  17      110.79      116.93     20.55 o 
   3   1  17      207.09      250.56     26.74 o 
   4   1  17        0.61       15.01     19.63 o 
   5   1  17       26.30       57.24     22.78 o 
   6   1  17       48.53       68.08     27.45 o 
   7   1  17      571.23      589.59     55.15 o 
   8   1  17       83.24       95.72     33.84 o 
   9   1  17      186.87      173.53     40.90 o 
  10   1  17       83.53      105.45     40.37 o 
   0   2  17     2804.71     2706.64     96.05 o 
   1   2  17       27.53       45.57     18.14 o 
   2   2  17     1455.91     1412.88     51.13 o 
   3   2  17       36.90       15.75     18.67 o 
   4   2  17     1350.53     1223.26     51.58 o 
   5   2  17        4.49       11.05     21.00 o 
   6   2  17      259.39      273.28     36.86 o 
   7   2  17      238.86      259.57     41.83 o 
   8   2  17      145.87      123.74     36.26 o 
   9   2  17       21.31       40.32     33.90 o 
  10   2  17       44.23       53.61     39.36 o 
   1   3  17       14.29       21.95     17.27 o 
   2   3  17       17.03       10.05     17.05 o 
   3   3  17      796.99      731.55     41.26 o 
   4   3  17        6.12       20.42     18.81 o 
   5   3  17      283.25      256.17     30.88 o 
   6   3  17        0.43       40.08     25.69 o 
   7   3  17      127.31      109.06     31.08 o 
   8   3  17        2.82       53.43     31.91 o 
   9   3  17      293.37      363.23     49.27 o 
  10   3  17       99.70      165.41     51.14 o 
   0   4  17      300.14      325.52     40.25 o 
   1   4  17      643.51      608.82     41.34 o 
   2   4  17       70.82       90.46     21.58 o 
   3   4  17      497.56      405.76     33.04 o 
   4   4  17     4291.99     4230.24     95.85 o 
   5   4  17        8.54       30.95     22.76 o 
   6   4  17      716.16      715.53     50.86 o 
   7   4  17      105.97       90.67     33.62 o 
   8   4  17      326.70      263.93     44.13 o 
   9   4  17        1.71        1.75     40.26 o 
  10   4  17       35.63       28.36     45.36 o 
   1   5  17       16.41       23.19     19.51 o 
   2   5  17      809.76      747.18     41.33 o 
   3   5  17      356.27      383.66     33.68 o 
   4   5  17        0.86      -14.64     21.07 o 
   5   5  17        0.20        2.43     24.28 o 
   6   5  17      217.41      230.16     37.26 o 
   7   5  17        3.63       38.99     31.15 o 
   8   5  17      205.12      238.18     41.70 o 
   9   5  17       57.30       98.45     43.38 o 
  10   5  17       19.49        5.00     43.68 o 
   0   6  17      224.89      225.24     40.94 o 
   1   6  17       31.93       42.31     22.30 o 
   2   6  17     3363.89     3280.43     88.25 o 
   3   6  17      303.31      313.37     33.27 o 
   4   6  17       23.49       45.61     26.23 o 
   5   6  17        5.21       24.23     26.14 o 
   6   6  17      335.92      239.28     37.18 o 
   7   6  17        2.32       18.30     29.38 o 
   8   6  17      578.52      595.39     59.70 o 
   9   6  17       38.15       22.64     34.24 o 
   1   7  17      164.44      171.17     30.79 o 
   2   7  17       25.58       26.25     21.58 o 
   3   7  17        1.35        5.72     22.88 o 
   4   7  17      196.72      226.35     36.09 o 
   5   7  17      568.98      519.12     48.33 o 
   6   7  17      152.40      197.17     36.22 o 
   7   7  17       16.14       19.11     31.62 o 
   8   7  17       96.05      106.48     37.13 o 
   9   7  17        0.00      -15.94     34.63 o 
   0   8  17     1234.82     1222.95     93.56 o 
   1   8  17      176.12      190.68     31.36 o 
   2   8  17     3152.08     3157.35    104.93 o 
   3   8  17        1.38       11.13     24.54 o 
   4   8  17       55.62       82.99     29.55 o 
   5   8  17      128.19      148.54     34.76 o 
   6   8  17     1916.43     1939.97     97.44 o 
   7   8  17       37.63       43.51     33.07 o 
   8   8  17      439.01      508.32     63.69 o 
   9   8  17       20.14       10.43     47.54 o 
   1   9  17      714.33      676.20     52.39 o 
   2   9  17     1137.76     1046.01     63.59 o 
   3   9  17        9.85       -0.11     25.18 o 
   4   9  17       23.23       20.31     28.65 o 
   5   9  17        4.00       32.45     30.24 o 
   6   9  17      183.32      251.09     44.21 o 
   7   9  17       76.19      118.12     39.90 o 
   8   9  17        3.10      -20.32     40.63 o 
   9   9  17       86.47      133.41     56.41 o 
   0  10  17      459.97      481.76     65.88 o 
   1  10  17        7.87       32.14     25.83 o 
   2  10  17       49.98       64.75     27.88 o 
   3  10  17      118.34      157.97     36.09 o 
   4  10  17      450.12      453.09     49.74 o 
   5  10  17        7.98       14.93     30.35 o 
   6  10  17      442.32      536.39     59.43 o 
   7  10  17        9.07       36.05     38.63 o 
   8  10  17      370.80      414.53     68.10 o 
   1  11  17      100.90      121.23     37.81 o 
   2  11  17      319.24      348.08     49.55 o 
   3  11  17      159.08      192.10     43.02 o 
   4  11  17       14.49       72.88     37.17 o 
   5  11  17       10.92       26.98     32.12 o 
   6  11  17       13.22       30.51     48.06 o 
   7  11  17        7.33       58.05     39.57 o 
   8  11  17      266.30      326.36     71.49 o 
   0  12  17     1434.61     1384.67    129.12 o 
   1  12  17       97.23      116.85     38.69 o 
   2  12  17       26.31       34.17     33.17 o 
   3  12  17      266.68      323.60     48.31 o 
   4  12  17     1204.30     1109.79    102.13 o 
   5  12  17       22.08        1.12     32.24 o 
   6  12  17      133.35      147.85     42.88 o 
   7  12  17      135.03      183.17     49.87 o 
   1  13  17      474.24      512.55     59.01 o 
   2  13  17        7.66       13.90     31.42 o 
   3  13  17      432.20      479.15     57.56 o 
   4  13  17       51.32       79.73     37.45 o 
   5  13  17       13.57      -25.82     30.53 o 
   6  13  17        2.08       10.29     35.13 o 
   0  14  17        3.22       96.05     52.52 o 
   1  14  17      280.10      295.72     48.99 o 
   2  14  17        7.41       59.82     36.58 o 
   3  14  17      133.03      126.06     37.76 o 
   4  14  17       11.61       70.30     38.42 o 
   5  14  17       18.81       65.57     41.41 o 
   1  15  17      317.19      400.19     55.95 o 
   2  15  17      112.16      138.09     42.24 o 
   3  15  17       26.95       21.38     35.13 o 
   4  15  17      150.28      191.44     45.22 o 
   0  16  17       83.41      121.91     61.31 o 
   1  16  17       72.83       49.32     42.06 o 
   2  16  17       51.02       38.17     43.72 o 
   3  16  17        9.09       16.28     45.95 o 
   0   0  18     1755.41     1217.15    420.98 o 
   1   0  18      129.57      137.92     30.95 o 
   2   0  18     1274.76     1245.90     69.94 o 
   3   0  18     3674.32     3296.73    112.07 o 
   4   0  18        1.09       27.12     29.92 o 
   5   0  18       21.00       54.74     37.10 o 
   6   0  18     1234.19     1206.96    112.53 o 
   7   0  18        3.77        8.77     40.45 o 
   8   0  18      591.27     1821.36    957.29 o 
   9   0  18        7.66       38.86     45.51 o 
  10   0  18       20.04       62.76     57.06 o 
   1   1  18        4.36       23.61     18.10 o 
   2   1  18      320.45      274.58     27.60 o 
   3   1  18      831.61      733.46     42.39 o 
   4   1  18      320.00      348.66     32.13 o 
   5   1  18      155.45      150.10     29.01 o 
   6   1  18      287.49      232.48     36.14 o 
   7   1  18       50.65       54.38     29.78 o 
   8   1  18        0.14       -5.02     28.16 o 
   9   1  18      189.88      250.04     46.89 o 
  10   1  18       33.66       44.81     42.69 o 
   0   2  18     2320.27     2214.35     90.47 o 
   1   2  18       19.37       21.39     18.01 o 
   2   2  18     2494.87     2480.48     72.81 o 
   3   2  18      325.15      226.09     26.62 o 
   4   2  18     1870.69     1802.70     64.80 o 
   5   2  18      356.33      356.68     36.63 o 
   6   2  18      475.00      484.77     47.46 o 
   7   2  18       37.41       37.70     30.24 o 
   8   2  18      297.32      365.18     50.76 o 
   9   2  18      126.96      115.28     40.96 o 
  10   2  18       37.75       57.59     47.11 o 
   1   3  18       84.00      128.68     24.65 o 
   2   3  18      234.94      243.53     27.82 o 
   3   3  18        3.15        2.92     18.43 o 
   4   3  18       82.13      124.18     24.60 o 
   5   3  18        9.50        0.98     20.99 o 
   6   3  18      149.86      136.44     30.98 o 
   7   3  18        0.64       16.80     31.64 o 
   8   3  18        3.92       41.04     33.26 o 
   9   3  18       34.84       83.86     41.40 o 
  10   3  18       58.85       61.12     48.98 o 
   0   4  18       24.55       15.26     27.35 o 
   1   4  18      503.15      495.31     35.89 o 
   2   4  18      482.06      547.02     37.71 o 
   3   4  18       68.80       91.43     22.84 o 
   4   4  18      669.65      608.40     42.79 o 
   5   4  18       14.88       45.03     24.42 o 
   6   4  18       35.57       54.15     31.79 o 
   7   4  18      450.01      442.35     52.00 o 
   8   4  18        2.43       19.58     35.99 o 
   9   4  18        7.96       13.42     39.06 o 
   1   5  18     1048.89      968.04     50.67 o 
   2   5  18      520.23      483.43     36.11 o 
   3   5  18     1250.25     1207.60     57.51 o 
   4   5  18      108.65      112.70     28.45 o 
   5   5  18       56.30       71.90     28.77 o 
   6   5  18        0.88       27.10     27.46 o 
   7   5  18      205.70      242.16     45.34 o 
   8   5  18      389.91      461.83     55.90 o 
   9   5  18        7.33        1.49     40.98 o 
   0   6  18     3423.41     3156.63    145.37 o 
   1   6  18       26.61       48.16     23.64 o 
   2   6  18       64.73       81.11     24.03 o 
   3   6  18      928.87      879.95     50.89 o 
   4   6  18       75.09       82.15     27.99 o 
   5   6  18      488.41      480.46     48.25 o 
   6   6  18        1.63        6.55     28.00 o 
   7   6  18      197.66      213.54     42.77 o 
   8   6  18        9.71      -17.18     31.85 o 
   9   6  18      113.51      108.59     49.04 o 
   1   7  18     2024.61     2053.65     85.45 o 
   2   7  18        0.41        8.65     24.18 o 
   3   7  18      260.26      230.62     35.09 o 
   4   7  18       28.71       13.55     28.92 o 
   5   7  18       46.49       33.30     31.49 o 
   6   7  18      252.95      294.99     42.60 o 
   7   7  18      126.31      172.99     40.12 o 
   8   7  18      510.65      621.69     62.59 o 
   9   7  18        4.02       36.62     46.49 o 
   0   8  18       82.26       69.15     40.54 o 
   1   8  18       82.50       95.79     28.53 o 
   2   8  18       60.58       88.88     27.25 o 
   3   8  18        0.26       30.21     26.95 o 
   4   8  18       15.80       29.24     30.23 o 
   5   8  18       70.07       85.21     32.93 o 
   6   8  18       18.05       50.52     33.72 o 
   7   8  18        6.21       38.20     37.74 o 
   8   8  18       52.31      106.70     44.45 o 
   1   9  18     1061.73      966.15     62.35 o 
   2   9  18       11.44       53.38     28.11 o 
   3   9  18      470.60      467.12     51.21 o 
   4   9  18       63.47      110.59     35.82 o 
   5   9  18      231.34      374.14     49.45 o 
   6   9  18       83.10       80.46     34.97 o 
   7   9  18        0.04       10.22     39.54 o 
   8   9  18       51.78       83.75     53.80 o 
   0  10  18     1080.72     1061.20     95.67 o 
   1  10  18      408.54      379.95     43.85 o 
   2  10  18        0.07       12.75     27.97 o 
   3  10  18      106.99      120.92     33.93 o 
   4  10  18      305.18      318.23     45.46 o 
   5  10  18        0.01       12.66     30.69 o 
   6  10  18      373.01      454.88     54.05 o 
   7  10  18      372.83      453.17     63.91 o 
   1  11  18      104.10      110.95     36.43 o 
   2  11  18      150.36      213.88     40.72 o 
   3  11  18      176.96      204.00     43.28 o 
   4  11  18      169.67      182.59     40.82 o 
   5  11  18      406.89      486.09     62.90 o 
   6  11  18       48.68       95.26     39.34 o 
   7  11  18        2.76       87.68     45.26 o 
   0  12  18       32.85       90.35     50.35 o 
   1  12  18       71.27       91.76     36.48 o 
   2  12  18      272.70      302.20     49.32 o 
   3  12  18       17.83        0.88     29.92 o 
   4  12  18     1253.91     1282.38     90.63 o 
   5  12  18      296.17      266.67     49.46 o 
   6  12  18      490.12      590.25     67.85 o 
   1  13  18      116.63      143.12     39.36 o 
   2  13  18      107.21      113.95     39.23 o 
   3  13  18      762.55      761.45     72.19 o 
   4  13  18       42.91       91.36     38.72 o 
   5  13  18      234.78      216.00     48.43 o 
   0  14  18      703.32      690.67     99.05 o 
   1  14  18        5.76       24.44     36.16 o 
   2  14  18     1082.28     1084.29     85.66 o 
   3  14  18      190.12      228.33     49.58 o 
   4  14  18      303.28      346.14     55.87 o 
   1  15  18       56.04       51.22     38.17 o 
   2  15  18       13.36       24.04     39.26 o 
   3  15  18       56.34      107.34     49.36 o 
   1   1  19      737.05      630.15     58.68 o 
   2   1  19      287.70      265.31     29.53 o 
   3   1  19     1189.83     1112.82     52.70 o 
   4   1  19      522.58      515.60     41.06 o 
   5   1  19     1181.87     1161.22     79.10 o 
   6   1  19       77.61       61.27     29.24 o 
   7   1  19      854.94      884.15     73.11 o 
   8   1  19      214.41      214.72     46.65 o 
   9   1  19      412.68      467.93     55.23 o 
   0   2  19      309.88      293.30     40.85 o 
   1   2  19       78.62       62.14     21.89 o 
   2   2  19      108.15      106.02     23.91 o 
   3   2  19      289.35      258.48     28.93 o 
   4   2  19      384.84      334.79     33.12 o 
   5   2  19       76.14       69.93     26.77 o 
   6   2  19       89.79       90.87     32.33 o 
   7   2  19      231.79      205.64     40.42 o 
   8   2  19      159.47      157.76     38.97 o 
   9   2  19      151.18      146.48     43.91 o 
   1   3  19      316.68      370.43     32.97 o 
   2   3  19     1256.52     1089.62     51.43 o 
   3   3  19      752.65      727.13     43.80 o 
   4   3  19       21.52       18.96     22.46 o 
   5   3  19     1278.25     1157.57    102.03 o 
   6   3  19       68.51       67.19     31.67 o 
   7   3  19      352.69      398.97     51.80 o 
   8   3  19       18.81       10.46     35.35 o 
   9   3  19      265.94      361.98     61.21 o 
   0   4  19      166.18      211.96     39.90 o 
   1   4  19        0.18        9.29     20.27 o 
   2   4  19      462.53      447.62     36.29 o 
   3   4  19        5.17        0.85     20.84 o 
   4   4  19        1.46       13.55     24.20 o 
   5   4  19      368.36      425.82     42.37 o 
   6   4  19       16.32       29.23     30.71 o 
   7   4  19       20.61       60.88     35.24 o 
   8   4  19       25.90       54.14     39.89 o 
   9   4  19       77.69      188.06     54.50 o 
   1   5  19      861.20      852.16     52.46 o 
   2   5  19      792.64      728.14     49.67 o 
   3   5  19      429.54      444.82     39.02 o 
   4   5  19        6.23        1.91     26.37 o 
   5   5  19       13.23       34.92     27.39 o 
   6   5  19        4.03       57.44     33.37 o 
   7   5  19        7.71       14.68     33.16 o 
   8   5  19        5.51       20.46     38.01 o 
   9   5  19      180.43      167.86     54.88 o 
   0   6  19       98.90      120.69     41.06 o 
   1   6  19      454.91      385.85     40.96 o 
   2   6  19      213.88      224.99     34.93 o 
   3   6  19      101.92      136.00     31.13 o 
   4   6  19      132.67      125.33     30.56 o 
   5   6  19       19.89       22.16     28.08 o 
   6   6  19        0.13       10.96     28.41 o 
   7   6  19       54.38       38.55     36.83 o 
   8   6  19       37.28       42.58     41.08 o 
   1   7  19        0.11        7.13     23.49 o 
   2   7  19      329.89      280.98     37.71 o 
   3   7  19        3.55       58.88     31.52 o 
   4   7  19       44.91       42.14     31.16 o 
   5   7  19        1.26       -5.65     29.39 o 
   6   7  19        0.55       10.09     34.13 o 
   7   7  19      159.19      202.54     49.29 o 
   8   7  19        2.44       38.66     45.79 o 
   0   8  19      371.10      369.71     61.51 o 
   1   8  19        0.49       18.42     27.04 o 
   2   8  19      380.22      428.26     44.93 o 
   3   8  19       45.04       69.67     30.97 o 
   4   8  19        0.28       16.99     30.28 o 
   5   8  19        2.05       14.62     30.75 o 
   6   8  19      170.48      156.18     43.42 o 
   7   8  19       18.30       64.25     40.46 o 
   8   8  19        0.39       44.97     50.68 o 
   1   9  19        0.31       31.31     28.07 o 
   2   9  19        4.92       28.01     28.79 o 
   3   9  19       98.94      122.39     36.22 o 
   4   9  19       41.12       20.21     31.80 o 
   5   9  19      348.48      324.88     46.07 o 
   6   9  19      181.92      165.54     41.58 o 
   7   9  19       17.21       91.54     45.01 o 
   0  10  19      228.74      252.66     57.41 o 
   1  10  19       58.96       97.96     30.28 o 
   2  10  19       57.15       69.71     31.23 o 
   3  10  19        0.32       33.66     31.64 o 
   4  10  19       96.04      111.73     35.42 o 
   5  10  19       49.10      106.97     37.51 o 
   6  10  19       94.42       45.50     38.64 o 
   7  10  19       10.82      109.69     59.09 o 
   1  11  19      116.60      118.81     37.32 o 
   2  11  19      156.67      152.82     37.69 o 
   3  11  19      738.75      827.61     67.60 o 
   4  11  19      220.61      238.29     49.85 o 
   5  11  19      144.84      178.80     43.50 o 
   6  11  19       12.51       97.77     44.83 o 
   0  12  19        2.78       38.15     51.23 o 
   1  12  19       22.50       30.67     32.90 o 
   2  12  19      601.11      635.19     66.15 o 
   3  12  19       38.32       53.49     34.78 o 
   4  12  19       38.09       28.88     37.28 o 
   5  12  19       54.79       79.31     41.33 o 
   1  13  19      212.29      270.87     48.31 o 
   2  13  19        4.69        7.63     33.81 o 
   3  13  19      377.43      427.49     58.29 o 
   4  13  19      224.33      280.79     52.60 o 
   0  14  19       46.73      175.41     66.21 o 
   1  14  19        4.99       32.36     38.78 o 
   2  14  19      234.69      241.34     53.04 o 
   3  14  19        0.28       38.50     42.67 o 
   1  15  19      375.65      365.90     66.69 o 
   0   0  20      385.84      270.09    167.50 o 
   1   0  20       41.07       55.70     28.76 o 
   2   0  20      421.48      357.56     50.12 o 
   3   0  20       37.82       21.00     30.46 o 
   4   0  20     1322.23     1299.16     98.12 o 
   5   0  20       62.82       57.49     39.20 o 
   6   0  20      199.60      218.85     54.47 o 
   7   0  20      432.42      479.09     84.23 o 
   8   0  20     2710.93     3052.72    198.73 o 
   9   0  20      811.89     1109.22    134.24 o 
   1   1  20     1131.24      791.10    105.91 o 
   2   1  20      310.51      301.35     31.78 o 
   3   1  20        1.47       -3.62     19.93 o 
   4   1  20       10.83       23.60     23.05 o 
   5   1  20        9.66       40.80     28.59 o 
   6   1  20       37.14       95.47     32.26 o 
   7   1  20        3.60        9.44     28.30 o 
   8   1  20       29.18       21.00     34.74 o 
   9   1  20        0.54       23.83     40.91 o 
   0   2  20      735.76      748.75     65.40 o 
   1   2  20       23.17       21.65     20.76 o 
   2   2  20      234.41      235.81     29.96 o 
   3   2  20      383.34      386.37     35.14 o 
   4   2  20        6.44       40.42     24.81 o 
   5   2  20        8.32       19.45     27.67 o 
   6   2  20      186.49      219.76     38.01 o 
   7   2  20      229.12      231.89     41.59 o 
   8   2  20      161.68      199.31     44.55 o 
   1   3  20      185.93      201.01     31.11 o 
   2   3  20        4.12       32.86     20.98 o 
   3   3  20        0.93      -11.88     20.63 o 
   4   3  20      254.87      180.65     31.53 o 
   5   3  20      227.35      274.44     38.30 o 
   6   3  20       79.41       62.34     33.68 o 
   7   3  20      583.05      713.94     70.47 o 
   8   3  20        0.84       23.95     37.64 o 
   0   4  20      152.83       85.44     40.59 o 
   1   4  20        4.80       29.22     23.04 o 
   2   4  20      444.50      490.42     41.31 o 
   3   4  20      283.09      235.33     32.30 o 
   4   4  20      434.48      405.10     41.64 o 
   5   4  20      609.68      642.01     51.61 o 
   6   4  20      348.18      404.89     55.81 o 
   7   4  20        4.43       19.13     33.15 o 
   8   4  20        6.80       21.74     37.14 o 
   1   5  20     2016.12     1934.10     84.73 o 
   2   5  20      202.37      205.60     33.92 o 
   3   5  20      146.49      188.55     32.66 o 
   4   5  20      200.57      189.25     34.54 o 
   5   5  20      382.59      381.12     45.33 o 
   6   5  20       26.77       21.82     32.29 o 
   7   5  20      642.06      669.18     66.33 o 
   8   5  20       40.43       54.24     45.75 o 
   0   6  20        1.28      -15.10     33.21 o 
   1   6  20       54.21       64.98     28.23 o 
   2   6  20        3.37        5.11     26.15 o 
   3   6  20       97.27      116.97     33.94 o 
   4   6  20       25.83       36.07     31.73 o 
   5   6  20       59.76       82.39     35.08 o 
   6   6  20      150.61      166.17     37.52 o 
   7   6  20       27.10       24.50     37.06 o 
   8   6  20       35.03       65.34     52.26 o 
   1   7  20       53.64       78.40     29.04 o 
   2   7  20        2.73        5.80     29.87 o 
   3   7  20     2262.01     2453.72    109.52 o 
   4   7  20      115.61      158.80     37.76 o 
   5   7  20      200.64      208.69     41.94 o 
   6   7  20       48.33       53.12     36.04 o 
   7   7  20       43.82      133.09     49.92 o 
   0   8  20      413.82      396.01     65.09 o 
   1   8  20       56.58       68.07     29.15 o 
   2   8  20       36.16       51.77     30.70 o 
   3   8  20       42.32       49.84     32.54 o 
   4   8  20      222.99      239.61     43.72 o 
   5   8  20        1.50       11.09     32.00 o 
   6   8  20       14.66       64.87     37.24 o 
   7   8  20        4.38       31.18     47.47 o 
   1   9  20      316.52      365.41     44.93 o 
   2   9  20      175.45      177.67     40.65 o 
   3   9  20      866.62      959.62     71.53 o 
   4   9  20      143.21      175.05     40.57 o 
   5   9  20      941.53     1085.23     79.78 o 
   6   9  20       85.82       77.17     42.38 o 
   7   9  20      132.26      163.69     59.93 o 
   0  10  20      379.38      379.51     64.21 o 
   1  10  20      118.62      154.78     36.39 o 
   2  10  20      986.44     1113.28     78.04 o 
   3  10  20      353.97      364.77     47.39 o 
   4  10  20       12.84       36.86     34.70 o 
   5  10  20       83.60      136.97     40.79 o 
   6  10  20       64.48       86.67     46.81 o 
   1  11  20      811.92      850.99     70.76 o 
   2  11  20       13.42       26.48     30.21 o 
   3  11  20        4.20        6.68     31.14 o 
   4  11  20       54.71       71.39     37.71 o 
   5  11  20      135.40      232.80     53.34 o 
   0  12  20      480.71      491.01     98.53 o 
   1  12  20        8.13       36.40     34.40 o 
   2  12  20      240.25      282.62     48.92 o 
   3  12  20        0.47       34.86     42.01 o 
   4  12  20      280.99      329.35     57.63 o 
   1  13  20      132.54      178.21     45.45 o 
   2  13  20       73.30       87.46     41.76 o 
   3  13  20       23.09        4.40     47.21 o 
   0  14  20      505.83      673.56    118.41 o 
   1  14  20       41.65       88.34     50.68 o 
   1   1  21        4.09       20.10     21.12 o 
   2   1  21      454.72      465.96     40.22 o 
   3   1  21       22.49       25.51     22.83 o 
   4   1  21       78.11      121.63     29.43 o 
   5   1  21        6.94        3.80     28.37 o 
   6   1  21      155.23      156.95     37.06 o 
   7   1  21      120.64      156.56     37.90 o 
   8   1  21        3.58       33.08     38.36 o 
   0   2  21       36.96       76.26     33.22 o 
   1   2  21        5.60       16.02     21.24 o 
   2   2  21      337.16      277.77     35.94 o 
   3   2  21       73.22       77.88     26.55 o 
   4   2  21        0.85       43.22     26.27 o 
   5   2  21       41.96       85.35     31.56 o 
   6   2  21      227.33      278.74     43.66 o 
   7   2  21      148.53      195.07     43.96 o 
   8   2  21      356.02      270.70     58.00 o 
   1   3  21       74.00      100.52     27.04 o 
   2   3  21       74.42      108.41     26.86 o 
   3   3  21        5.79       10.12     22.13 o 
   4   3  21      277.71      296.12     39.81 o 
   5   3  21        2.31        6.70     30.70 o 
   6   3  21       52.06       79.27     37.38 o 
   7   3  21      117.17      150.25     44.94 o 
   8   3  21      100.30       89.16     44.85 o 
   0   4  21      363.42      350.37     50.21 o 
   1   4  21        2.62      -15.74     22.74 o 
   2   4  21      564.82      612.82     49.23 o 
   3   4  21       47.06       81.64     29.15 o 
   4   4  21      350.41      380.01     41.94 o 
   5   4  21      152.77      198.38     37.64 o 
   6   4  21      251.32      228.20     46.71 o 
   7   4  21       41.19       92.53     42.19 o 
   1   5  21       42.12       44.12     25.73 o 
   2   5  21      206.22      218.00     36.29 o 
   3   5  21        2.67       52.51     36.46 o 
   4   5  21       41.58       21.98     28.73 o 
   5   5  21       17.73       13.92     29.47 o 
   6   5  21       13.93       19.32     37.20 o 
   7   5  21       88.23      148.64     44.38 o 
   0   6  21      890.44      918.23     89.36 o 
   1   6  21      132.09      121.34     32.28 o 
   2   6  21      160.26      202.03     38.07 o 
   3   6  21       52.49       47.75     31.77 o 
   4   6  21     1472.85     1575.29     98.04 o 
   5   6  21       33.89       75.58     37.05 o 
   6   6  21      953.22      950.82     84.52 o 
   7   6  21       35.42       19.48     47.39 o 
   1   7  21        8.91       12.45     27.18 o 
   2   7  21      236.63      300.75     42.41 o 
   3   7  21       82.50       98.33     36.55 o 
   4   7  21       12.90       30.40     32.27 o 
   5   7  21      162.72      226.89     45.21 o 
   6   7  21       83.75       83.67     43.49 o 
   7   7  21       35.21       50.90     58.57 o 
   0   8  21      746.50     1015.97     98.53 o 
   1   8  21       29.11       29.37     30.13 o 
   2   8  21      762.00      713.68     64.92 o 
   3   8  21       59.52       64.01     33.75 o 
   4   8  21      257.20      289.64     48.04 o 
   5   8  21        2.25       21.19     36.10 o 
   6   8  21       78.07       77.20     48.52 o 
   1   9  21       29.16       64.84     32.39 o 
   2   9  21        3.89       44.09     33.64 o 
   3   9  21       76.42      146.84     38.52 o 
   4   9  21       10.50       35.31     34.00 o 
   5   9  21        0.37        3.75     36.73 o 
   6   9  21      151.52      125.55     51.82 o 
   0  10  21       50.36       34.70     44.19 o 
   1  10  21       40.40       75.82     35.15 o 
   2  10  21      603.81      632.04     62.55 o 
   3  10  21        1.01       35.02     36.15 o 
   4  10  21      983.33     1175.87     85.50 o 
   5  10  21       21.11       56.77     48.71 o 
   1  11  21        0.00       52.99     36.74 o 
   2  11  21       81.79      120.86     40.80 o 
   3  11  21      160.17      271.00     48.20 o 
   4  11  21       17.68       40.68     40.54 o 
   0  12  21       38.14       20.63     57.36 o 
   1  12  21      153.56      193.83     49.94 o 
   2  12  21      112.58      175.81     49.45 o 
   3  12  21      391.11      419.17     66.02 o 
   1  13  21      210.05      251.95     60.53 o 
   0   0  22      289.39      291.21     75.44 o 
   1   0  22        0.00       23.59     32.36 o 
   2   0  22      837.91      910.97     76.89 o 
   3   0  22      147.96       94.96     43.42 o 
   4   0  22        0.53       13.74     40.19 o 
   5   0  22      468.85      534.92     75.41 o 
   6   0  22      542.80      615.51     80.39 o 
   7   0  22      147.87      127.68     57.98 o 
   1   1  22        7.93       42.88     24.64 o 
   2   1  22       67.31       77.50     26.71 o 
   3   1  22        0.38       30.61     25.26 o 
   4   1  22        8.81       28.00     27.69 o 
   5   1  22        6.95       15.61     30.32 o 
   6   1  22       52.87       59.07     32.78 o 
   7   1  22      198.24      281.22     48.60 o 
   0   2  22      217.17      213.21     43.43 o 
   1   2  22        0.23       21.56     24.78 o 
   2   2  22      303.10      417.36     41.48 o 
   3   2  22       51.35       79.32     27.57 o 
   4   2  22      744.57      851.05     62.50 o 
   5   2  22      220.99      276.28     42.72 o 
   6   2  22       21.70       40.90     35.57 o 
   7   2  22        3.33       37.53     40.70 o 
   1   3  22      307.01      343.84     37.98 o 
   2   3  22      139.63      132.27     29.44 o 
   3   3  22      141.74      157.80     36.35 o 
   4   3  22      186.14      184.38     39.70 o 
   5   3  22      164.75      233.55     44.57 o 
   6   3  22       15.24       27.30     37.25 o 
   7   3  22      173.17      217.38     49.16 o 
   0   4  22      541.89      548.36     72.29 o 
   1   4  22        4.16       -0.45     30.07 o 
   2   4  22        9.75       16.72     27.20 o 
   3   4  22        8.74       -3.23     31.43 o 
   4   4  22       15.82       48.15     34.16 o 
   5   4  22       27.41       51.21     35.78 o 
   6   4  22      455.98      441.68     57.29 o 
   7   4  22       28.87       47.12     42.47 o 
   1   5  22      392.91      408.31     46.54 o 
   2   5  22       31.98       77.91     32.06 o 
   3   5  22      634.62      721.68     63.56 o 
   4   5  22       77.21       89.63     36.65 o 
   5   5  22      205.68      298.35     53.04 o 
   6   5  22        0.01       31.96     45.99 o 
   0   6  22        0.33        2.63     43.70 o 
   1   6  22       32.23       46.21     30.46 o 
   2   6  22       10.22       21.20     29.82 o 
   3   6  22      139.61      151.51     38.93 o 
   4   6  22      152.60      169.67     41.23 o 
   5   6  22        3.36       34.01     37.61 o 
   6   6  22       29.36       47.55     52.13 o 
   1   7  22      348.10      356.27     45.94 o 
   2   7  22      202.73      162.48     40.93 o 
   3   7  22      902.76      886.43     71.77 o 
   4   7  22       98.17      152.75     41.86 o 
   5   7  22      240.11      291.25     49.94 o 
   6   7  22       55.29      119.06     58.94 o 
   0   8  22       23.14        6.34     43.67 o 
   1   8  22      111.92      159.46     38.40 o 
   2   8  22       58.37       56.63     38.58 o 
   3   8  22       11.82       17.82     33.73 o 
   4   8  22      104.70      191.76     49.29 o 
   5   8  22      316.90      349.27     59.90 o 
   1   9  22      473.55      530.16     55.30 o 
   2   9  22       65.39       43.03     35.58 o 
   3   9  22      555.43      623.01     65.44 o 
   4   9  22       19.92       29.34     40.84 o 
   0  10  22      791.55      859.02     97.69 o 
   1  10  22       15.92       58.22     33.95 o 
   2  10  22        2.42       -7.15     36.51 o 
   3  10  22       13.87       51.86     41.02 o 
   4  10  22        6.71      -20.09     42.37 o 
   1  11  22      256.85      283.98     52.49 o 
   2  11  22       31.09       54.30     44.95 o 
   1   1  23     1235.90     1311.32     70.21 o 
   2   1  23        6.84       26.25     27.74 o 
   3   1  23      371.59      448.98     44.17 o 
   4   1  23       39.88       58.00     34.67 o 
   5   1  23      310.73      315.23     46.71 o 
   6   1  23      239.56      244.53     50.16 o 
   0   2  23       82.88      138.52     43.11 o 
   1   2  23      288.85      440.86     44.84 o 
   2   2  23       66.24       77.44     29.20 o 
   3   2  23       22.97       34.16     29.91 o 
   4   2  23      127.28      143.76     38.90 o 
   5   2  23       28.24       78.14     39.21 o 
   6   2  23       89.75      135.35     43.45 o 
   1   3  23      916.79      962.40     65.69 o 
   2   3  23      251.37      232.20     38.91 o 
   3   3  23      505.98      519.17     56.94 o 
   4   3  23        2.49       16.60     34.95 o 
   5   3  23       85.14       73.79     38.61 o 
   6   3  23        0.36       22.35     41.45 o 
   0   4  23       72.28      109.81     50.28 o 
   1   4  23       52.47      103.98     34.97 o 
   2   4  23       17.81       19.53     29.18 o 
   3   4  23       25.61       44.98     38.06 o 
   4   4  23       31.69       66.40     37.22 o 
   5   4  23       77.57       69.54     45.46 o 
   6   4  23      265.04      260.32     63.29 o 
   1   5  23       33.29       89.92     33.01 o 
   2   5  23        5.03       -0.49     30.51 o 
   3   5  23      187.29      182.87     44.42 o 
   4   5  23       57.59       75.75     40.41 o 
   5   5  23      271.05      297.83     65.06 o 
   0   6  23      422.63      536.26     78.43 o 
   1   6  23       33.99       71.64     35.77 o 
   2   6  23       91.30      106.86     38.26 o 
   3   6  23      485.15      587.13     61.52 o 
   4   6  23       65.92      103.24     38.37 o 
   5   6  23      182.53      220.98     61.95 o 
   1   7  23       76.25       66.79     34.47 o 
   2   7  23      104.81      127.76     41.55 o 
   3   7  23       19.84       71.48     38.41 o 
   4   7  23      106.08      106.38     41.77 o 
   0   8  23      201.32      256.45     64.11 o 
   1   8  23        3.98       10.72     32.71 o 
   2   8  23       62.02       44.50     37.98 o 
   3   8  23       50.62       90.65     39.86 o 
   4   8  23       40.37       62.96     44.23 o 
   1   9  23       86.08      131.40     41.54 o 
   2   9  23        0.16       87.47     43.63 o 
   3   9  23        5.80       -9.72     39.32 o 
   0  10  23      301.58      255.19     72.71 o 
   1  10  23        2.57       39.54     46.34 o 
   0   0  24      245.72      222.06     83.84 o 
   1   0  24       49.15       96.23     49.52 o 
   2   0  24     2137.26     2547.79    150.73 o 
   3   0  24       15.85       15.55     40.49 o 
   4   0  24      466.62      621.19     83.14 o 
   5   0  24      349.72      281.68     70.89 o 
   1   1  24        0.17       -8.67     30.63 o 
   2   1  24      359.13      321.38     42.78 o 
   3   1  24        0.06       10.33     31.06 o 
   4   1  24       33.86       53.98     35.62 o 
   5   1  24      220.89      270.41     52.54 o 
   0   2  24      129.83      185.68     57.42 o 
   1   2  24        0.16       -1.75     29.31 o 
   2   2  24      146.00      142.68     41.31 o 
   3   2  24        0.72       15.67     34.06 o 
   4   2  24      868.22      848.82     78.83 o 
   5   2  24       12.45       39.40     40.25 o 
   1   3  24       30.71       53.36     37.15 o 
   2   3  24        6.66        9.68     33.11 o 
   3   3  24      373.80      451.79     55.40 o 
   4   3  24      118.68      137.45     46.21 o 
   5   3  24        6.16       57.06     44.76 o 
   0   4  24     1553.49     1928.72    154.51 o 
   1   4  24        0.48        4.98     31.60 o 
   2   4  24      123.36      135.80     40.86 o 
   3   4  24       93.24       58.16     44.10 o 
   4   4  24      210.02      327.79     59.35 o 
   1   5  24      123.80      126.65     37.00 o 
   2   5  24      141.30      150.00     42.39 o 
   3   5  24       45.06       64.49     43.71 o 
   4   5  24       61.07       67.84     46.88 o 
   0   6  24      291.84      304.30     67.76 o 
   1   6  24        3.09       60.45     35.53 o 
   2   6  24       59.82       78.75     39.20 o 
   3   6  24      259.81      267.33     52.50 o 
   4   6  24        2.13       45.18     49.22 o 
   1   7  24        3.71       14.82     35.03 o 
   2   7  24        5.04       -4.25     39.42 o 
   3   7  24      136.64      220.13     51.52 o 
   0   8  24       15.36       36.60     54.97 o 
   1   8  24       31.77       91.23     43.69 o 
   2   8  24        2.01       26.03     42.90 o 
   1   1  25      279.77      383.91     49.83 o 
   2   1  25      153.37      139.09     40.43 o 
   3   1  25        0.75        1.19     38.66 o 
   4   1  25        8.45        5.16     47.30 o 
   0   2  25      432.02      518.39     89.17 o 
   1   2  25      296.66      343.64     51.47 o 
   2   2  25       60.72       58.34     36.67 o 
   3   2  25      109.22      119.57     44.23 o 
   1   3  25        5.14       18.83     38.08 o 
   2   3  25        0.84       14.14     37.80 o 
   3   3  25      429.95      526.73     69.52 o 
   0   4  25      469.11      622.12     83.27 o 
   1   4  25      236.07      336.37     52.36 o 
   2   4  25      203.78      185.10     50.92 o 
   3   4  25       15.77       27.54     46.30 o 
   1   5  25       17.42       98.50     40.67 o 
   2   5  25       63.51       51.91     47.54 o 
   0   6  25     1058.87      917.91    104.63 o 
   1   6  25       67.62       78.80     42.43 o 
   0   0  26       31.05       86.08     76.21 o 
   1   0  26      484.54      712.64     92.68 o 
   1   1  26      141.30      157.74     46.86 o 
   0   2  26       20.60      -14.11     58.64 o 
                                                 
